# Supplementary material for: Natural Populations of Shipworm Larvae Are Attracted to Wood by Waterborne Chemical Cues
Source: PLoS One. 2015 May 13;10(5):e0124950. doi: 10.1371/journal.pone.0124950 (PMC4430175; doi:10.1371/journal.pone.0124950)
Supplement: S1 Dataset — The raw data underlying the statistical analyses and the figures in the present study. (XLSX) [file pone.0124950.s001.xlsx]

## Sheet: Fig2
Treatment	Tow	No of shipworm larvae
Wood	Tow 1	5
Wood	Tow 1	10
Wood	Tow 1	24
Wood	Tow 1	18
Wood	Tow 1	10
Wood	Tow 1	8
Wood	Tow 1	12
Wood	Tow 1	6
Control	Tow 1	1
Control	Tow 1	2
Control	Tow 1	3
Control	Tow 1	1
Control	Tow 1	1
Control	Tow 1	0
Control	Tow 1	0
Control	Tow 1	1
Wood	Tow 2	5
Wood	Tow 2	4
Wood	Tow 2	16
Wood	Tow 2	9
Wood	Tow 2	11
Wood	Tow 2	19
Wood	Tow 2	7
Wood	Tow 2	8
Control	Tow 2	0
Control	Tow 2	1
Control	Tow 2	2
Control	Tow 2	1
Control	Tow 2	3
Control	Tow 2	0
Control	Tow 2	1
Control	Tow 2	2

## Sheet: Swimming velocity
Larvae	Distance moved (mm per sec)
1	1.12
2	0.96
3	0.64
4	0.64
5	1.28
6	1.04
7	0.64
8	1.28
9	1.28
10	1.04
Average	0.992
Max	1.28
SEM	0.0844959

## Sheet: Fig3
ADCP measurements once per hour at 1 m depth (cm/s)
4.5
5.05371
3.04138
5.99083
3.11448
3.20624
2.90689
2.40832
0.5
0.4
1.14018
1.96469
3.49857
3.5805
0.282843
3.74833
5.4
2.61725
2.02485
0.67082
1.80278
2.38537
5.73149
4.45533
5.10882
5.728
3.21403
0.8544
3.47131
2.22036
2.5807
5.58032
5.36004
6.66033
2.23607
1.20416
8.70919
4.25206
3.7
2.64008
2.41868
1.16619
1.7
2.30217
1.39284
2.08806
5.66127
4.81664
4.272
1.02956
2.10238
1.94165
3.80132
2.37065
3.35261
0.1
3.3121
2.40416
1.26491
3.76563
3.71618
1.43178
1.52971
4.2107
3.85876
1.80278
3.75899
0.984886
5.52178
1.48661
1.90263
3.4176
1.3
2.5
3.98497
3.92046
2.90689
3.60139
4.04599
6.12944
4.37379
1.17047
3.00167
2.08087
3.71214
1.74929
0.5
0.921954
1.43178
5.6921
3.39706
2.24722
4.10488
4.10122
4.57056
2.74591
3.10483
2.4
2.2561
0.67082
1.2
2.40832
0.6
0.412311
2.31948
1.97231
3.8
1.74929
1.66433
2.61725
1.87883
2.7313
2.70185
3.72156
2.5
2.33452
3.35261
1.94165
1.43178
2.14009
2.77849
1.92094
3.90512
2.72947
2.59422
4.82597
3.36155
2.20227
0.640312
2.7
2.48395
0.538516
2.34307
1.3
1.48661
2.00998
5.33104
3.17805
5.79396
2.10238
4.66154
3.82884
2.74591
2.83196
4.66905
1.772
0.509902
2.34307
0.728011
1.4
5.60803
2.97321
4.39659
3.53553
5.55698
3.30151
1.92354
1.52971
3.76962
2.1
0.583095
2.02485
4.1
2.81603
3.23883
3.33766
1.48661
0.707107
4.60977
1.93132
1.36015
4.41022
4.90918
2.41661
2.22036
5.41479
4.88262
2.9
2.37697
1.39284
2.1095
2.41868
3.01496
4.92037
0.3
2.08087
2.9
3.48281
3.93954
2.14009
0.948683
4.40114
4.20119
1.34164
4.31741
2.36008
3.51141
2.06155
6.61891
1.96469
1.16619
3.02655
1.80278
1.61245
3.31059
2.75862
1.56205
2.36008
4.51774
2.60192
2.72947
2.30217
1.93132
0.67082
1.23693
2.6
2.47386
1.9
5.50091
4.24853
2.5
3.66197
3.53836
3.52278
4.17253
4.6669
3.53553
2.90689
2
2.76586
2.82843
4.2
2.91548
3.08058
1.82483
4.22019
4.16773
2
0.860233
4.21545
3.93954
3.58469
5.44518
6.89638
4.65296
5.92115
3.26497
0.67082
1.52643
1.96977
4.13038
5.45894
2.72947
2.38537
3.92938
2.50799
2.23607
2.84253
3.96232
2.54951
4.14367
2.32594
0.5
1.60312
0.72111
4.56508
4.32897
7.3736
1.67631
2.62488
3.7
5.30094
0.8
4.4643
0.781025
5.85918
2.34307
2.16333
5.44518
1.70294
5.22015
2.05913
1.61555
1.41421
3.30151
4.08534
5.38516
5.34883
3.67696
3.49285
1.89737
1.64012
6.26259
0.360555
1.00499
3.17648
0.67082
1.70294
1.92094
5.32541
2.06155
5.22015
3.64005
1.3
2.64008
1.0198
4.41022
1.62788
3.18277
5.06063
2.18403
2.55539
4.39659
1.52315
4.04969
2.20907
3.72156
3.91152
2.60768
2.54951
1.30384
2.9
0.72111
3.82099
3.67151
1.02956
3.33766
3.32866
2.21359
1.30384
1.92094
0.5
3.40588
6.20081
4.31393
2.2
6.72309
5.14198
3.44819
3.01496
5.38516
5.68859
3.80132
0.905539
0.6
7.52928
0.4
0.894427
2.97321
4.74342
3.49285
4.75395
2.37065
1.36015
1.44222
3.2
1.38924
2.60768
2.28254
4.18688
2.43516
2.24722
2.78029
5.77235
1.0198
4.17852
3.20156
3.2
4.16773
4.11947
2.95296
5.06063
4.92443
3.83275
2.11896
2.33452
4.40454
0.806226
5.6356
5.02096
5.02892
2.86356
1.4
4.44072
4.20476
2.96142
1.93132
2.76586
2.0025
1.72627
4.03113
4.005
4.3909
2.41868
1.76918
5.73847
2.60768
4.51221
3.94588
1.00499
2.84605
3.15753
3.9598
1.14018
1.94165
4.65188
3.2311
5.71402
1.772
4.51774
3.34215
1.36015
1.48661
2.50799
1.94165
2
1.36015
0.921954
4.6
2.06155
2.14009
2.20227
1.52315
1.31529
4.72969
2
3.26497
3.7
2.8
1.92354
2.01246
1.34164
2.86356
1.10454
1.89737
2.12603
2.26716
2.05183
4.50999
3.82099
3.1257
0.905539
2.26716
2.54558
3.51283
5.12445
0.72111
6.45368
2.9
4.20119
3.20156
3.30151
3.80789
1.0198
0.316228
5.85235
2.59422
5.09313
1.70294
1.02956
2.77308
3.51141
4.75079
3.08869
0.632456
2.10238
5.95399
3.2311
1.30384
0.1
2.1587
3.61248
3.22025
2.46982
0.360555
1.43178
3.05287
4.36005
5.23259
3.1257
4.65725
1.56525

## Sheet: Fig4
Fig 4B. Extension of cue plume					Fig 4C. Diffusive boundary layer thickness
Position on wooden panel (mm)	1 cm/s plume extension	3 cm/s plume extension	5 cm/s plume extension		Position on wooden panel (mm)	1cm/s diffusive BL	3cm/s diffusive BL	5cm/s diffusive BL
0.5	0.9	1.1	1.3		0.5	0.796586	0.796586	0.697013
1.5	1.7	2.2	2.29		1.5	1.39403	0.796586	0.697013
2.5	2.39	3.09	3.19		2.5	1.99147	0.796586	0.697013
3.5	3.09	3.99	4.19		3.5	1.99147	0.796586	0.697013
5.5	4.39	5.48	5.58		5.5	1.99147	0.796586	0.796586
7.5	5.58	6.78	6.78		7.5	1.99147	0.89616	0.796586
9.5	6.58	7.87	7.87		9.5	1.99147	0.89616	0.796586
11.5	7.47	8.97	8.67		11.5	1.99147	0.995733	0.995733
13.5	8.27	10.26	9.76		13.5	1.99147	1.09531	0.995733
15.5	9.06	11.26	10.66		15.5	1.99147	1.09531	0.995733
17.5	9.76	12.15	11.65		17.5	1.89189	1.09531	0.995733
19.5	10.45	13.05	12.45		19.5	1.89189	1.09531	0.995733
21.5	11.15	13.84	14.095		21.5	1.79232	1.09531	0.995733
23.5	11.95	14.94	15.74		23.5	1.69275	1.09531	0.89616
25.5	12.65	15.885	16.885		25.5	1.59317	0.995733	0.796586
27.5	13.35	16.83	18.03		27.5	1.59317	0.995733	0.796586
29.5	14.05	17.625	18.675		29.5	1.4936	0.89616	0.796586
31.5	14.74	18.42	19.32		31.5	1.4936	0.796586	0.697013
33.5	15.34	19.37	20.415		33.5	1.39403	0.796586	0.697013
35.5	15.94	20.32	21.51		35.5	1.39403	0.697013	0.59744
37.5	16.63	21.065	22.16		37.5	1.29445	0.697013	0.59744
39.5	17.13	21.81	22.81		39.5	1.19488	0.697013	0.59744
41.5	17.73	22.41	23.11		41.5	1.19488	0.59744	0.59744
43.5	18.23	23.01	23.41		43.5	1.19488	0.59744	0.59744
45.5	18.62	23.605	23.755		45.5	1.09531	0.59744	0.497866
47.5	19.12	24.2	24.1		47.5	1.09531	0.497866	0.497866
49.5	19.52	24.7	24.35		49.5	1.09531	0.59744	0.59744
51.5	19.82	25.2	24.6		51.5	1.09531	0.59744	0.59744
53.5	20.22	25.845	24.85		53.5	1.09531	0.59744	0.59744
55.5	20.42	26.49	25.1		55.5	1.09531	0.59744	0.59744
57.5	20.61	26.985	25.25		57.5	0.995733	0.59744	0.59744
59.5	20.71	27.48	25.4		59.5	0.995733	0.59744	0.497866
61.5	20.82	27.93	25.545		61.5	0.995733	0.59744	0.497866
63.5	20.91	28.38	25.69		63.5	0.89616	0.59744	0.497866
65.5	20.82	28.88	26.09		65.5	0.89616	0.59744	0.497866
67.5	20.71	29.38	26.49		67.5	0.995733	0.59744	0.497866
69.5	20.82	29.88	26.885		69.5	0.995733	0.59744	0.497866
71.5	21.21	30.38	27.28		71.5	0.995733	0.697013	0.59744
73.5	21.51	30.825	27.63		73.5	0.995733	0.697013	0.59744
75.5	21.91	31.27	27.98		75.5	0.995733	0.697013	0.59744
77.5	22.21	31.67	28.38		77.5	0.89616	0.697013	0.59744
79.5	22.61	32.07	28.78		79.5	0.89616	0.697013	0.59744
81.5	22.8	32.32	29.28		81.5	0.89616	0.697013	0.59744
83.5	23	32.57	29.78		83.5	0.89616	0.697013	0.59744
85.5	23.2	32.865	30.325		85.5	0.89616	0.697013	0.59744
87.5	23.5	33.16	30.87		87.5	0.89616	0.697013	0.59744
89.5	23.6	33.46	31.07		89.5	0.89616	0.697013	0.59744
91.5	23.8	33.76	31.27		91.5	0.89616	0.697013	0.59744
93.5	24	34.16	31.67		93.5	0.89616	0.697013	0.59744
95.5	23.9	34.56	32.07		95.5	0.89616	0.697013	0.59744
97.5	23.7	35.105	32.315		97.5	0.89616	0.697013	0.697013
99.5	23.5	35.65	32.56		99.5	0.89616	0.697013	0.697013
101.5	23.3	35.9	32.855		101.5	0.89616	0.697013	0.697013
103.5	23.5	36.15	33.15		103.5	0.995733	0.796586	0.796586
105.5	23.7	36.4	33.45		105.5	0.995733	0.796586	0.796586
107.5	23.9	36.65	33.75		107.5	0.995733	0.796586	0.796586
109.5	24.2	36.95	33.95		109.5	0.995733	0.89616	0.796586
111.5	24.4	37.25	34.15		111.5	0.995733	0.89616	0.796586
113.5	24.6	37.55	34.25		113.5	0.995733	0.89616	0.796586
115.5	24.8	37.85	34.35		115.5	0.995733	0.89616	0.796586
117.5	24.99	38.05	34.45		117.5	0.995733	0.89616	0.796586
119.5	25.19	38.25	34.55		119.5	0.995733	0.796586	0.796586
121.5	25.39	38.35	34.65		121.5	0.89616	0.697013	0.59744

## Sheet: Fig5A
Resulting velocity PIV measurements 1 cm/s
Position X	Position Y	Velocity (m/s)
0.0998	119.561	0
0.399201	119.561	0
0.698602	119.561	0
0.998003	119.561	0
1.2974	119.561	0
1.59681	119.561	0
1.89621	119.561	0
2.19561	119.561	0
2.49501	119.561	0
2.79441	119.561	0
3.09381	119.561	0
3.39321	119.561	0
3.69261	119.561	0
3.99201	119.561	0
4.29141	119.561	0
4.59082	119.561	0
4.89022	119.561	0
5.18962	119.561	0
5.48902	119.561	0
5.78842	119.561	0
6.08782	119.561	0
6.38722	119.561	0
6.68662	119.561	0
6.98602	119.561	0
7.28542	119.561	0
7.58483	119.561	0
7.88423	119.561	0
8.18363	119.561	0
8.48303	119.561	0
8.78243	119.561	0
9.08183	119.561	0
9.38123	119.561	0
9.68063	119.561	0
9.98003	119.561	0
10.2794	119.561	0
10.5788	119.561	0
10.8782	119.561	0
11.1776	119.561	0
11.477	119.561	0
11.7764	119.561	0
12.0758	119.561	0
12.3752	119.561	0
12.6746	119.561	0
12.974	119.561	0
13.2734	119.561	0
13.5728	119.561	0
13.8722	119.561	0
14.1716	119.561	0
14.471	119.561	0
14.7704	119.561	0
15.0698	119.561	0
15.3692	119.561	0
15.6687	119.561	0
15.9681	119.561	0
16.2675	119.561	0
16.5669	119.561	0
16.8663	119.561	0
17.1657	119.561	0
17.4651	119.561	0
17.7645	119.561	0
18.0639	119.561	0
18.3633	119.561	0
18.6627	119.561	0
18.9621	119.561	0
19.2615	119.561	0
19.5609	119.561	0
19.8603	119.561	0
20.1597	119.561	0
20.4591	119.561	0
20.7585	119.561	0
21.0579	119.561	0
21.3573	119.561	0
21.6567	119.561	0
21.9561	119.561	0
22.2555	119.561	0
22.5549	119.561	0
22.8543	119.561	0
23.1537	119.561	0
23.4531	119.561	0
23.7525	119.561	0
24.0519	119.561	0
24.3513	119.561	0
24.6507	119.561	0
24.9501	119.561	0
25.2495	119.561	0
25.5489	119.561	0
25.8483	119.561	0
26.1477	119.561	0
26.4471	119.561	0
26.7465	119.561	0
27.0459	119.561	0
27.3453	119.561	0
27.6447	119.561	0
27.9441	119.561	0
28.2435	119.561	0
28.5429	119.561	0
28.8423	119.561	0
29.1417	119.561	0
29.4411	119.561	0
29.7405	119.561	0
30.0399	119.561	0
30.3393	119.561	0
30.6387	119.561	0
30.9381	119.561	0
31.2375	119.561	0
31.5369	119.561	0
31.8363	119.561	0
32.1357	119.561	0
32.4351	119.561	0
32.7345	119.561	0
33.0339	119.561	0
33.3333	119.561	0
33.6327	119.561	0
33.9321	119.561	0
34.2315	119.561	0
34.5309	119.561	0
34.8303	119.561	0
35.1297	119.561	0
35.4291	119.561	0
35.7285	119.561	0
36.0279	119.561	0
36.3273	119.561	0
36.6267	119.561	0
36.9261	119.561	0
37.2255	119.561	0
37.5249	119.561	0
37.8243	119.561	0
38.1237	119.561	0
38.4231	119.561	0
38.7225	119.561	0
39.0219	119.561	0
39.3213	119.561	0
39.6207	119.561	0
39.9201	119.561	0
40.2195	119.561	0
40.5189	119.561	0
40.8183	119.561	0
41.1177	119.561	0
41.4171	119.561	0
41.7165	119.561	0
42.0159	119.561	0
42.3153	119.561	0
42.6147	119.561	0
42.9141	119.561	0
43.2135	119.561	0
43.5129	119.561	0
43.8123	119.561	0
44.1117	119.561	0
44.4111	119.561	0
44.7105	119.561	0
45.0099	119.561	0
45.3093	119.561	0
45.6087	119.561	0
45.9081	119.561	0
46.2075	119.561	0
46.507	119.561	0
46.8064	119.561	0
47.1058	119.561	0
47.4052	119.561	0
47.7046	119.561	0
48.004	119.561	0
48.3034	119.561	0
48.6028	119.561	0
48.9022	119.561	0
49.2016	119.561	0
49.501	119.561	0
49.8004	119.561	0
50.0998	119.561	0
50.3992	119.561	0
50.6986	119.561	0
50.998	119.561	0
51.2974	119.561	0
51.5968	119.561	0
51.8962	119.561	0
52.1956	119.561	0
52.495	119.561	0
52.7944	119.561	0
53.0938	119.561	0
53.3932	119.561	0
53.6926	119.561	0
53.992	119.561	0
54.2914	119.561	0
54.5908	119.561	0
54.8902	119.561	0
55.1896	119.561	0
55.489	119.561	0
55.7884	119.561	0
56.0878	119.561	0
56.3872	119.561	0
56.6866	119.561	0
56.986	119.561	0
57.2854	119.561	0
57.5848	119.561	0
57.8842	119.561	0
58.1836	119.561	0
58.483	119.561	0
58.7824	119.561	0
59.0818	119.561	0
59.3812	119.561	0
59.6806	119.561	0
59.98	119.561	0
60.2794	119.561	0
60.5788	119.561	0
60.8782	119.561	0
61.1776	119.561	0
61.477	119.561	0
61.7764	119.561	0
62.0758	119.561	0
62.3752	119.561	0
62.6746	119.561	0
62.974	119.561	0
63.2734	119.561	0
63.5728	119.561	0
63.8722	119.561	0
64.1716	119.561	0
64.471	119.561	0
64.7704	119.561	0
65.0698	119.561	0
65.3692	119.561	0
65.6686	119.561	0
65.968	119.561	0
66.2674	119.561	0
66.5668	119.561	0
66.8662	119.561	0
67.1656	119.561	0
67.465	119.561	0
67.7644	119.561	0
68.0638	119.561	0
68.3632	119.561	0
68.6626	119.561	0
68.962	119.561	0
69.2614	119.561	0
69.5608	119.561	0
69.8602	119.561	0
70.1596	119.561	0
70.459	119.561	0
70.7584	119.561	0
71.0578	119.561	0
71.3572	119.561	0
71.6566	119.561	0
71.956	119.561	0
72.2554	119.561	0
72.5548	119.561	0
72.8542	119.561	0
73.1536	119.561	0
73.453	119.561	0
73.7524	119.561	0
74.0518	119.561	0
74.3512	119.561	0
74.6506	119.561	0
74.95	119.561	0
75.2495	119.561	0
75.5489	119.561	0
75.8483	119.561	0
76.1477	119.561	0
76.4471	119.561	0
76.7465	119.561	0
77.0459	119.561	0
77.3453	119.561	0
77.6447	119.561	0
77.9441	119.561	0
78.2435	119.561	0
78.5429	119.561	0
78.8423	119.561	0
79.1417	119.561	0
79.4411	119.561	0
79.7405	119.561	0
80.0399	119.561	0
80.3393	119.561	0
80.6387	119.561	0
80.9381	119.561	0
81.2375	119.561	0
81.5369	119.561	0
81.8363	119.561	0
82.1357	119.561	0
82.4351	119.561	0
82.7345	119.561	0
83.0339	119.561	0
83.3333	119.561	0
83.6327	119.561	0
83.9321	119.561	0
84.2315	119.561	0
84.5309	119.561	0
84.8303	119.561	0
85.1297	119.561	0
85.4291	119.561	0
85.7285	119.561	0
86.0279	119.561	0
86.3273	119.561	0
86.6267	119.561	0
86.9261	119.561	0
87.2255	119.561	0
87.5249	119.561	0
87.8243	119.561	0
88.1237	119.561	0
88.4231	119.561	0
88.7225	119.561	0
89.0219	119.561	0
89.3213	119.561	0
89.6207	119.561	0
89.9201	119.561	0
90.2195	119.561	0
90.5189	119.561	0
90.8183	119.561	0
91.1177	119.561	0
91.4171	119.561	0
91.7165	119.561	0
92.0159	119.561	0
92.3153	119.561	0
92.6147	119.561	0
92.9141	119.561	0
93.2135	119.561	0
93.5129	119.561	0
93.8123	119.561	0
94.1117	119.561	0
94.4111	119.561	0
94.7105	119.561	0
95.0099	119.561	0
95.3093	119.561	0
95.6087	119.561	0
95.9081	119.561	0
96.2075	119.561	0
96.5069	119.561	0
96.8063	119.561	0
97.1057	119.561	0
97.4051	119.561	0
97.7045	119.561	0
98.0039	119.561	0
98.3033	119.561	0
98.6027	119.561	0
98.9021	119.561	0
99.2015	119.561	0
99.5009	119.561	0
99.8003	119.561	0
100.1	119.561	0
100.399	119.561	0
100.699	119.561	0
100.998	119.561	0
101.297	119.561	0
101.597	119.561	0
101.896	119.561	0
102.196	119.561	0
102.495	119.561	0
102.794	119.561	0
103.094	119.561	0
103.393	119.561	0
103.693	119.561	0
103.992	119.561	0
104.291	119.561	0
104.591	119.561	0
104.89	119.561	0
105.19	119.561	0
105.489	119.561	0
105.788	119.561	0
106.088	119.561	0
106.387	119.561	0
106.687	119.561	0
106.986	119.561	0
107.285	119.561	0
107.585	119.561	0
107.884	119.561	0
108.184	119.561	0
108.483	119.561	0
108.782	119.561	0
109.082	119.561	0
109.381	119.561	0
109.681	119.561	0
109.98	119.561	0
110.279	119.561	0
110.579	119.561	0
110.878	119.561	0
111.178	119.561	0
111.477	119.561	0
111.776	119.561	0
112.076	119.561	0
112.375	119.561	0
112.675	119.561	0
112.974	119.561	0
113.273	119.561	0
113.573	119.561	0
113.872	119.561	0
114.172	119.561	0
114.471	119.561	0
114.77	119.561	0
115.07	119.561	0
115.369	119.561	0
115.669	119.561	0
115.968	119.561	0
116.267	119.561	0
116.567	119.561	0
116.866	119.561	0
117.166	119.561	0
117.465	119.561	0
117.764	119.561	0
118.064	119.561	0
118.363	119.561	0
118.663	119.561	0
118.962	119.561	0
119.261	119.561	0
119.561	119.561	0
119.86	119.561	0
120.16	119.561	0
120.459	119.561	0
120.758	119.561	0
121.058	119.561	0
121.357	119.561	0
121.657	119.561	0
121.956	119.561	0
122.255	119.561	0
122.555	119.561	0
122.854	119.561	0
123.154	119.561	0
123.453	119.561	0
123.752	119.561	0
124.052	119.561	0
124.351	119.561	0
124.651	119.561	0
124.95	119.561	0
125.249	119.561	0
125.549	119.561	0
125.848	119.561	0
126.148	119.561	0
126.447	119.561	0
126.746	119.561	0
127.046	119.561	0
127.345	119.561	0
127.645	119.561	0
127.944	119.561	0
128.243	119.561	0
128.543	119.561	0
128.842	119.561	0
129.142	119.561	0
129.441	119.561	0
129.74	119.561	0
130.04	119.561	0
130.339	119.561	0
130.639	119.561	0
130.938	119.561	0
131.237	119.561	0
131.537	119.561	0
131.836	119.561	0
132.136	119.561	0
132.435	119.561	0
132.734	119.561	0
133.034	119.561	0
133.333	119.561	0
133.633	119.561	0
133.932	119.561	0
134.231	119.561	0
134.531	119.561	0
134.83	119.561	0
135.13	119.561	0
135.429	119.561	0
135.728	119.561	0
136.028	119.561	0
136.327	119.561	0
136.627	119.561	0
136.926	119.561	0
137.225	119.561	0
137.525	119.561	0
137.824	119.561	0
138.124	119.561	0
138.423	119.561	0
138.722	119.561	0
139.022	119.561	0
139.321	119.561	0
139.621	119.561	0
139.92	119.561	0
140.219	119.561	0
140.519	119.561	0
140.818	119.561	0
141.118	119.561	0
141.417	119.561	0
141.716	119.561	0
142.016	119.561	0
142.315	119.561	0
142.615	119.561	0
142.914	119.561	0
143.213	119.561	0
143.513	119.561	0
143.812	119.561	0
144.112	119.561	0
144.411	119.561	0
144.71	119.561	0
145.01	119.561	0
145.309	119.561	0
145.609	119.561	0
145.908	119.561	0
146.207	119.561	0
146.507	119.561	0
146.806	119.561	0
147.106	119.561	0
147.405	119.561	0
147.704	119.561	0
148.004	119.561	0
148.303	119.561	0
148.603	119.561	0
148.902	119.561	0
149.201	119.561	0
149.501	119.561	0
149.8	119.561	0
150.1	119.561	0
150.399	119.561	0
150.699	119.561	0
150.998	119.561	0
151.297	119.561	0
151.597	119.561	0
151.896	119.561	0
152.196	119.561	0
152.495	119.561	0
152.794	119.561	0
153.094	119.561	0
153.393	119.561	0
153.693	119.561	0
153.992	119.561	0
154.291	119.561	0
154.591	119.561	0
154.89	119.561	0
155.19	119.561	0
155.489	119.561	0
155.788	119.561	0
156.088	119.561	0
156.387	119.561	0
156.687	119.561	0
156.986	119.561	0
157.285	119.561	0
157.585	119.561	0
157.884	119.561	0
158.184	119.561	0
158.483	119.561	0
158.782	119.561	0
159.082	119.561	0
159.381	119.561	0
159.681	119.561	0
0.0998	119.262	0
0.399201	119.262	0
0.698602	119.262	0
0.998003	119.262	0
1.2974	119.262	0
1.59681	119.262	0
1.89621	119.262	0
2.19561	119.262	0
2.49501	119.262	0
2.79441	119.262	0
3.09381	119.262	0
3.39321	119.262	0
3.69261	119.262	0
3.99201	119.262	0
4.29141	119.262	0
4.59082	119.262	0
4.89022	119.262	0
5.18962	119.262	0
5.48902	119.262	0
5.78842	119.262	0
6.08782	119.262	0
6.38722	119.262	0
6.68662	119.262	0
6.98602	119.262	0
7.28542	119.262	0
7.58483	119.262	0
7.88423	119.262	0
8.18363	119.262	0
8.48303	119.262	0
8.78243	119.262	0
9.08183	119.262	0
9.38123	119.262	0
9.68063	119.262	0
9.98003	119.262	0
10.2794	119.262	0
10.5788	119.262	0
10.8782	119.262	0
11.1776	119.262	0
11.477	119.262	0
11.7764	119.262	0
12.0758	119.262	0
12.3752	119.262	0
12.6746	119.262	0
12.974	119.262	0
13.2734	119.262	0
13.5728	119.262	0
13.8722	119.262	0
14.1716	119.262	0
14.471	119.262	0
14.7704	119.262	0
15.0698	119.262	0
15.3692	119.262	0
15.6687	119.262	0
15.9681	119.262	0
16.2675	119.262	0
16.5669	119.262	0
16.8663	119.262	0
17.1657	119.262	0
17.4651	119.262	0
17.7645	119.262	0
18.0639	119.262	0
18.3633	119.262	0
18.6627	119.262	0
18.9621	119.262	0
19.2615	119.262	0
19.5609	119.262	0
19.8603	119.262	0
20.1597	119.262	0
20.4591	119.262	0
20.7585	119.262	0
21.0579	119.262	0
21.3573	119.262	0
21.6567	119.262	0
21.9561	119.262	0
22.2555	119.262	0
22.5549	119.262	0
22.8543	119.262	0
23.1537	119.262	0
23.4531	119.262	0
23.7525	119.262	0
24.0519	119.262	0
24.3513	119.262	0
24.6507	119.262	0
24.9501	119.262	0
25.2495	119.262	0
25.5489	119.262	0
25.8483	119.262	0
26.1477	119.262	0
26.4471	119.262	0
26.7465	119.262	0
27.0459	119.262	0
27.3453	119.262	0
27.6447	119.262	0
27.9441	119.262	0
28.2435	119.262	0
28.5429	119.262	0
28.8423	119.262	0
29.1417	119.262	0
29.4411	119.262	0
29.7405	119.262	0
30.0399	119.262	0
30.3393	119.262	0
30.6387	119.262	0
30.9381	119.262	0
31.2375	119.262	0
31.5369	119.262	0
31.8363	119.262	0
32.1357	119.262	0
32.4351	119.262	0
32.7345	119.262	0
33.0339	119.262	0
33.3333	119.262	0
33.6327	119.262	0
33.9321	119.262	0
34.2315	119.262	0
34.5309	119.262	0
34.8303	119.262	0
35.1297	119.262	0
35.4291	119.262	0
35.7285	119.262	0
36.0279	119.262	0
36.3273	119.262	0
36.6267	119.262	0
36.9261	119.262	0
37.2255	119.262	0
37.5249	119.262	0
37.8243	119.262	0
38.1237	119.262	0
38.4231	119.262	0
38.7225	119.262	0
39.0219	119.262	0
39.3213	119.262	0
39.6207	119.262	0
39.9201	119.262	0
40.2195	119.262	0
40.5189	119.262	0
40.8183	119.262	0
41.1177	119.262	0
41.4171	119.262	0
41.7165	119.262	0
42.0159	119.262	0
42.3153	119.262	0
42.6147	119.262	0
42.9141	119.262	0
43.2135	119.262	0
43.5129	119.262	0
43.8123	119.262	0
44.1117	119.262	0
44.4111	119.262	0
44.7105	119.262	0
45.0099	119.262	0
45.3093	119.262	0
45.6087	119.262	0
45.9081	119.262	0
46.2075	119.262	0
46.507	119.262	0
46.8064	119.262	0
47.1058	119.262	0
47.4052	119.262	0
47.7046	119.262	0
48.004	119.262	0
48.3034	119.262	0
48.6028	119.262	0
48.9022	119.262	0
49.2016	119.262	0
49.501	119.262	0
49.8004	119.262	0
50.0998	119.262	0
50.3992	119.262	0
50.6986	119.262	0
50.998	119.262	0
51.2974	119.262	0
51.5968	119.262	0
51.8962	119.262	0
52.1956	119.262	0
52.495	119.262	0
52.7944	119.262	0
53.0938	119.262	0
53.3932	119.262	0
53.6926	119.262	0
53.992	119.262	0
54.2914	119.262	0
54.5908	119.262	0
54.8902	119.262	0
55.1896	119.262	0
55.489	119.262	0
55.7884	119.262	0
56.0878	119.262	0
56.3872	119.262	0
56.6866	119.262	0
56.986	119.262	0
57.2854	119.262	0
57.5848	119.262	0
57.8842	119.262	0
58.1836	119.262	0
58.483	119.262	0
58.7824	119.262	0
59.0818	119.262	0
59.3812	119.262	0
59.6806	119.262	0
59.98	119.262	0
60.2794	119.262	0
60.5788	119.262	0
60.8782	119.262	0
61.1776	119.262	0
61.477	119.262	0
61.7764	119.262	0
62.0758	119.262	0
62.3752	119.262	0
62.6746	119.262	0
62.974	119.262	0
63.2734	119.262	0
63.5728	119.262	0
63.8722	119.262	0
64.1716	119.262	0
64.471	119.262	0
64.7704	119.262	0
65.0698	119.262	0
65.3692	119.262	0
65.6686	119.262	0
65.968	119.262	0
66.2674	119.262	0
66.5668	119.262	0
66.8662	119.262	0
67.1656	119.262	0
67.465	119.262	0
67.7644	119.262	0
68.0638	119.262	0
68.3632	119.262	0
68.6626	119.262	0
68.962	119.262	0
69.2614	119.262	0
69.5608	119.262	0
69.8602	119.262	0
70.1596	119.262	0
70.459	119.262	0
70.7584	119.262	0
71.0578	119.262	0
71.3572	119.262	0
71.6566	119.262	0
71.956	119.262	0
72.2554	119.262	0
72.5548	119.262	0
72.8542	119.262	0
73.1536	119.262	0
73.453	119.262	0
73.7524	119.262	0
74.0518	119.262	0
74.3512	119.262	0
74.6506	119.262	0
74.95	119.262	0
75.2495	119.262	0
75.5489	119.262	0
75.8483	119.262	0
76.1477	119.262	0
76.4471	119.262	0
76.7465	119.262	0
77.0459	119.262	0
77.3453	119.262	0
77.6447	119.262	0
77.9441	119.262	0
78.2435	119.262	0
78.5429	119.262	0
78.8423	119.262	0
79.1417	119.262	0
79.4411	119.262	0
79.7405	119.262	0
80.0399	119.262	0
80.3393	119.262	0
80.6387	119.262	0
80.9381	119.262	0
81.2375	119.262	0
81.5369	119.262	0
81.8363	119.262	0
82.1357	119.262	0
82.4351	119.262	0
82.7345	119.262	0
83.0339	119.262	0
83.3333	119.262	0
83.6327	119.262	0
83.9321	119.262	0
84.2315	119.262	0
84.5309	119.262	0
84.8303	119.262	0
85.1297	119.262	0
85.4291	119.262	0
85.7285	119.262	0
86.0279	119.262	0
86.3273	119.262	0
86.6267	119.262	0
86.9261	119.262	0
87.2255	119.262	0
87.5249	119.262	0
87.8243	119.262	0
88.1237	119.262	0
88.4231	119.262	0
88.7225	119.262	0
89.0219	119.262	0
89.3213	119.262	0
89.6207	119.262	0
89.9201	119.262	0
90.2195	119.262	0
90.5189	119.262	0
90.8183	119.262	0
91.1177	119.262	0
91.4171	119.262	0
91.7165	119.262	0
92.0159	119.262	0
92.3153	119.262	0
92.6147	119.262	0
92.9141	119.262	0
93.2135	119.262	0
93.5129	119.262	0
93.8123	119.262	0
94.1117	119.262	0
94.4111	119.262	0
94.7105	119.262	0
95.0099	119.262	0
95.3093	119.262	0
95.6087	119.262	0
95.9081	119.262	0
96.2075	119.262	0
96.5069	119.262	0
96.8063	119.262	0
97.1057	119.262	0
97.4051	119.262	0
97.7045	119.262	0
98.0039	119.262	0
98.3033	119.262	0
98.6027	119.262	0
98.9021	119.262	0
99.2015	119.262	0
99.5009	119.262	0
99.8003	119.262	0
100.1	119.262	0
100.399	119.262	0
100.699	119.262	0
100.998	119.262	0
101.297	119.262	0
101.597	119.262	0
101.896	119.262	0
102.196	119.262	0
102.495	119.262	0
102.794	119.262	0
103.094	119.262	0
103.393	119.262	0
103.693	119.262	0
103.992	119.262	0
104.291	119.262	0
104.591	119.262	0
104.89	119.262	0
105.19	119.262	0
105.489	119.262	0
105.788	119.262	0
106.088	119.262	0
106.387	119.262	0
106.687	119.262	0
106.986	119.262	0
107.285	119.262	0
107.585	119.262	0
107.884	119.262	0
108.184	119.262	0
108.483	119.262	0
108.782	119.262	0
109.082	119.262	0
109.381	119.262	0
109.681	119.262	0
109.98	119.262	0
110.279	119.262	0
110.579	119.262	0
110.878	119.262	0
111.178	119.262	0
111.477	119.262	0
111.776	119.262	0
112.076	119.262	0
112.375	119.262	0
112.675	119.262	0
112.974	119.262	0
113.273	119.262	0
113.573	119.262	0
113.872	119.262	0
114.172	119.262	0
114.471	119.262	0
114.77	119.262	0
115.07	119.262	0
115.369	119.262	0
115.669	119.262	0
115.968	119.262	0
116.267	119.262	0
116.567	119.262	0
116.866	119.262	0
117.166	119.262	0
117.465	119.262	0
117.764	119.262	0
118.064	119.262	0
118.363	119.262	0
118.663	119.262	0
118.962	119.262	0
119.261	119.262	0
119.561	119.262	0
119.86	119.262	0
120.16	119.262	0
120.459	119.262	0
120.758	119.262	0
121.058	119.262	0
121.357	119.262	0
121.657	119.262	0
121.956	119.262	0
122.255	119.262	0
122.555	119.262	0
122.854	119.262	0
123.154	119.262	0
123.453	119.262	0
123.752	119.262	0
124.052	119.262	0
124.351	119.262	0
124.651	119.262	0
124.95	119.262	0
125.249	119.262	0
125.549	119.262	0
125.848	119.262	0
126.148	119.262	0
126.447	119.262	0
126.746	119.262	0
127.046	119.262	0
127.345	119.262	0
127.645	119.262	0
127.944	119.262	0
128.243	119.262	0
128.543	119.262	0
128.842	119.262	0
129.142	119.262	0
129.441	119.262	0
129.74	119.262	0
130.04	119.262	0
130.339	119.262	0
130.639	119.262	0
130.938	119.262	0
131.237	119.262	0
131.537	119.262	0
131.836	119.262	0
132.136	119.262	0
132.435	119.262	0
132.734	119.262	0
133.034	119.262	0
133.333	119.262	0
133.633	119.262	0
133.932	119.262	0
134.231	119.262	0
134.531	119.262	0
134.83	119.262	0
135.13	119.262	0
135.429	119.262	0
135.728	119.262	0
136.028	119.262	0
136.327	119.262	0
136.627	119.262	0
136.926	119.262	0
137.225	119.262	0
137.525	119.262	0
137.824	119.262	0
138.124	119.262	0
138.423	119.262	0
138.722	119.262	0
139.022	119.262	0
139.321	119.262	0
139.621	119.262	0
139.92	119.262	0
140.219	119.262	0
140.519	119.262	0
140.818	119.262	0
141.118	119.262	0
141.417	119.262	0
141.716	119.262	0
142.016	119.262	0
142.315	119.262	0
142.615	119.262	0
142.914	119.262	0
143.213	119.262	0
143.513	119.262	0
143.812	119.262	0
144.112	119.262	0
144.411	119.262	0
144.71	119.262	0
145.01	119.262	0
145.309	119.262	0
145.609	119.262	0
145.908	119.262	0
146.207	119.262	0
146.507	119.262	0
146.806	119.262	0
147.106	119.262	0
147.405	119.262	0
147.704	119.262	0
148.004	119.262	0
148.303	119.262	0
148.603	119.262	0
148.902	119.262	0
149.201	119.262	0
149.501	119.262	0
149.8	119.262	0
150.1	119.262	0
150.399	119.262	0
150.699	119.262	0
150.998	119.262	0
151.297	119.262	0
151.597	119.262	0
151.896	119.262	0
152.196	119.262	0
152.495	119.262	0
152.794	119.262	0
153.094	119.262	0
153.393	119.262	0
153.693	119.262	0
153.992	119.262	0
154.291	119.262	0
154.591	119.262	0
154.89	119.262	0
155.19	119.262	0
155.489	119.262	0
155.788	119.262	0
156.088	119.262	0
156.387	119.262	0
156.687	119.262	0
156.986	119.262	0
157.285	119.262	0
157.585	119.262	0
157.884	119.262	0
158.184	119.262	0
158.483	119.262	0
158.782	119.262	0
159.082	119.262	0
159.381	119.262	0
159.681	119.262	0
0.0998	118.962	0
0.399201	118.962	0
0.698602	118.962	0
0.998003	118.962	0
1.2974	118.962	0
1.59681	118.962	0
1.89621	118.962	0
2.19561	118.962	0
2.49501	118.962	0
2.79441	118.962	0
3.09381	118.962	0
3.39321	118.962	0
3.69261	118.962	0
3.99201	118.962	0
4.29141	118.962	0
4.59082	118.962	0
4.89022	118.962	0
5.18962	118.962	0
5.48902	118.962	0
5.78842	118.962	0
6.08782	118.962	0
6.38722	118.962	0
6.68662	118.962	0
6.98602	118.962	0
7.28542	118.962	0
7.58483	118.962	0
7.88423	118.962	0
8.18363	118.962	0
8.48303	118.962	0
8.78243	118.962	0
9.08183	118.962	0
9.38123	118.962	0
9.68063	118.962	0
9.98003	118.962	0
10.2794	118.962	0
10.5788	118.962	0
10.8782	118.962	0
11.1776	118.962	0
11.477	118.962	0
11.7764	118.962	0
12.0758	118.962	0
12.3752	118.962	0
12.6746	118.962	0
12.974	118.962	0
13.2734	118.962	0
13.5728	118.962	0
13.8722	118.962	0
14.1716	118.962	0
14.471	118.962	0
14.7704	118.962	0
15.0698	118.962	0
15.3692	118.962	0
15.6687	118.962	0
15.9681	118.962	0
16.2675	118.962	0
16.5669	118.962	0
16.8663	118.962	0
17.1657	118.962	0
17.4651	118.962	0
17.7645	118.962	0
18.0639	118.962	0
18.3633	118.962	0
18.6627	118.962	0
18.9621	118.962	0
19.2615	118.962	0
19.5609	118.962	0
19.8603	118.962	0
20.1597	118.962	0
20.4591	118.962	0
20.7585	118.962	0
21.0579	118.962	0
21.3573	118.962	0
21.6567	118.962	0
21.9561	118.962	0
22.2555	118.962	0
22.5549	118.962	0
22.8543	118.962	0
23.1537	118.962	0
23.4531	118.962	0
23.7525	118.962	0
24.0519	118.962	0
24.3513	118.962	0
24.6507	118.962	0
24.9501	118.962	0
25.2495	118.962	0
25.5489	118.962	0
25.8483	118.962	0
26.1477	118.962	0
26.4471	118.962	0
26.7465	118.962	0
27.0459	118.962	0
27.3453	118.962	0
27.6447	118.962	0
27.9441	118.962	0
28.2435	118.962	0
28.5429	118.962	0
28.8423	118.962	0
29.1417	118.962	0
29.4411	118.962	0
29.7405	118.962	0
30.0399	118.962	0
30.3393	118.962	0
30.6387	118.962	0
30.9381	118.962	0
31.2375	118.962	0
31.5369	118.962	0
31.8363	118.962	0
32.1357	118.962	0
32.4351	118.962	0
32.7345	118.962	0
33.0339	118.962	0
33.3333	118.962	0
33.6327	118.962	0
33.9321	118.962	0
34.2315	118.962	0
34.5309	118.962	0
34.8303	118.962	0
35.1297	118.962	0
35.4291	118.962	0
35.7285	118.962	0
36.0279	118.962	0
36.3273	118.962	0
36.6267	118.962	0
36.9261	118.962	0
37.2255	118.962	0
37.5249	118.962	0
37.8243	118.962	0
38.1237	118.962	0
38.4231	118.962	0
38.7225	118.962	0
39.0219	118.962	0
39.3213	118.962	0
39.6207	118.962	0
39.9201	118.962	0
40.2195	118.962	0
40.5189	118.962	0
40.8183	118.962	0
41.1177	118.962	0
41.4171	118.962	0
41.7165	118.962	0
42.0159	118.962	0
42.3153	118.962	0
42.6147	118.962	0
42.9141	118.962	0
43.2135	118.962	0
43.5129	118.962	0
43.8123	118.962	0
44.1117	118.962	0
44.4111	118.962	0
44.7105	118.962	0
45.0099	118.962	0
45.3093	118.962	0
45.6087	118.962	0
45.9081	118.962	0
46.2075	118.962	0
46.507	118.962	0
46.8064	118.962	0
47.1058	118.962	0
47.4052	118.962	0
47.7046	118.962	0
48.004	118.962	0
48.3034	118.962	0
48.6028	118.962	0
48.9022	118.962	0
49.2016	118.962	0
49.501	118.962	0
49.8004	118.962	0
50.0998	118.962	0
50.3992	118.962	0
50.6986	118.962	0
50.998	118.962	0
51.2974	118.962	0
51.5968	118.962	0
51.8962	118.962	0
52.1956	118.962	0
52.495	118.962	0
52.7944	118.962	0
53.0938	118.962	0
53.3932	118.962	0
53.6926	118.962	0
53.992	118.962	0
54.2914	118.962	0
54.5908	118.962	0
54.8902	118.962	0
55.1896	118.962	0
55.489	118.962	0
55.7884	118.962	0
56.0878	118.962	0
56.3872	118.962	0
56.6866	118.962	0
56.986	118.962	0
57.2854	118.962	0
57.5848	118.962	0
57.8842	118.962	0
58.1836	118.962	0
58.483	118.962	0
58.7824	118.962	0
59.0818	118.962	0
59.3812	118.962	0
59.6806	118.962	0
59.98	118.962	0
60.2794	118.962	0
60.5788	118.962	0
60.8782	118.962	0
61.1776	118.962	0
61.477	118.962	0
61.7764	118.962	0
62.0758	118.962	0
62.3752	118.962	0
62.6746	118.962	0
62.974	118.962	0
63.2734	118.962	0
63.5728	118.962	0
63.8722	118.962	0
64.1716	118.962	0
64.471	118.962	0
64.7704	118.962	0
65.0698	118.962	0
65.3692	118.962	0
65.6686	118.962	0
65.968	118.962	0
66.2674	118.962	0
66.5668	118.962	0
66.8662	118.962	0
67.1656	118.962	0
67.465	118.962	0
67.7644	118.962	0
68.0638	118.962	0
68.3632	118.962	0
68.6626	118.962	0
68.962	118.962	0
69.2614	118.962	0
69.5608	118.962	0
69.8602	118.962	0
70.1596	118.962	0
70.459	118.962	0
70.7584	118.962	0
71.0578	118.962	0
71.3572	118.962	0
71.6566	118.962	0
71.956	118.962	0
72.2554	118.962	0
72.5548	118.962	0
72.8542	118.962	0
73.1536	118.962	0
73.453	118.962	0
73.7524	118.962	0
74.0518	118.962	0
74.3512	118.962	0
74.6506	118.962	0
74.95	118.962	0
75.2495	118.962	0
75.5489	118.962	0
75.8483	118.962	0
76.1477	118.962	0
76.4471	118.962	0
76.7465	118.962	0
77.0459	118.962	0
77.3453	118.962	0
77.6447	118.962	0
77.9441	118.962	0
78.2435	118.962	0
78.5429	118.962	0
78.8423	118.962	0
79.1417	118.962	0
79.4411	118.962	0
79.7405	118.962	0
80.0399	118.962	0
80.3393	118.962	0
80.6387	118.962	0
80.9381	118.962	0
81.2375	118.962	0
81.5369	118.962	0
81.8363	118.962	0
82.1357	118.962	0
82.4351	118.962	0
82.7345	118.962	0
83.0339	118.962	0
83.3333	118.962	0
83.6327	118.962	0
83.9321	118.962	0
84.2315	118.962	0
84.5309	118.962	0
84.8303	118.962	0
85.1297	118.962	0
85.4291	118.962	0
85.7285	118.962	0
86.0279	118.962	0
86.3273	118.962	0
86.6267	118.962	0
86.9261	118.962	0
87.2255	118.962	0
87.5249	118.962	0
87.8243	118.962	0
88.1237	118.962	0
88.4231	118.962	0
88.7225	118.962	0
89.0219	118.962	0
89.3213	118.962	0
89.6207	118.962	0
89.9201	118.962	0
90.2195	118.962	0
90.5189	118.962	0
90.8183	118.962	0
91.1177	118.962	0
91.4171	118.962	0
91.7165	118.962	0
92.0159	118.962	0
92.3153	118.962	0
92.6147	118.962	0
92.9141	118.962	0
93.2135	118.962	0
93.5129	118.962	0
93.8123	118.962	0
94.1117	118.962	0
94.4111	118.962	0
94.7105	118.962	0
95.0099	118.962	0
95.3093	118.962	0
95.6087	118.962	0
95.9081	118.962	0
96.2075	118.962	0
96.5069	118.962	0
96.8063	118.962	0
97.1057	118.962	0
97.4051	118.962	0
97.7045	118.962	0
98.0039	118.962	0
98.3033	118.962	0
98.6027	118.962	0
98.9021	118.962	0
99.2015	118.962	0
99.5009	118.962	0
99.8003	118.962	0
100.1	118.962	0
100.399	118.962	0
100.699	118.962	0
100.998	118.962	0
101.297	118.962	0
101.597	118.962	0
101.896	118.962	0
102.196	118.962	0
102.495	118.962	0
102.794	118.962	0
103.094	118.962	0
103.393	118.962	0
103.693	118.962	0
103.992	118.962	0
104.291	118.962	0
104.591	118.962	0
104.89	118.962	0
105.19	118.962	0
105.489	118.962	0
105.788	118.962	0
106.088	118.962	0
106.387	118.962	0
106.687	118.962	0
106.986	118.962	0
107.285	118.962	0
107.585	118.962	0
107.884	118.962	0
108.184	118.962	0
108.483	118.962	0
108.782	118.962	0
109.082	118.962	0
109.381	118.962	0
109.681	118.962	0
109.98	118.962	0
110.279	118.962	0
110.579	118.962	0
110.878	118.962	0
111.178	118.962	0
111.477	118.962	0
111.776	118.962	0
112.076	118.962	0
112.375	118.962	0
112.675	118.962	0
112.974	118.962	0
113.273	118.962	0
113.573	118.962	0
113.872	118.962	0
114.172	118.962	0
114.471	118.962	0
114.77	118.962	0
115.07	118.962	0
115.369	118.962	0
115.669	118.962	0
115.968	118.962	0
116.267	118.962	0
116.567	118.962	0
116.866	118.962	0
117.166	118.962	0
117.465	118.962	0
117.764	118.962	0
118.064	118.962	0
118.363	118.962	0
118.663	118.962	0
118.962	118.962	0
119.261	118.962	0
119.561	118.962	0
119.86	118.962	0
120.16	118.962	0
120.459	118.962	0
120.758	118.962	0
121.058	118.962	0
121.357	118.962	0
121.657	118.962	0
121.956	118.962	0
122.255	118.962	0
122.555	118.962	0
122.854	118.962	0
123.154	118.962	0
123.453	118.962	0
123.752	118.962	0
124.052	118.962	0
124.351	118.962	0
124.651	118.962	0
124.95	118.962	0
125.249	118.962	0
125.549	118.962	0
125.848	118.962	0
126.148	118.962	0
126.447	118.962	0
126.746	118.962	0
127.046	118.962	0
127.345	118.962	0
127.645	118.962	0
127.944	118.962	0
128.243	118.962	0
128.543	118.962	0
128.842	118.962	0
129.142	118.962	0
129.441	118.962	0
129.74	118.962	0
130.04	118.962	0
130.339	118.962	0
130.639	118.962	0
130.938	118.962	0
131.237	118.962	0
131.537	118.962	0
131.836	118.962	0
132.136	118.962	0
132.435	118.962	0
132.734	118.962	0
133.034	118.962	0
133.333	118.962	0
133.633	118.962	0
133.932	118.962	0
134.231	118.962	0
134.531	118.962	0
134.83	118.962	0
135.13	118.962	0
135.429	118.962	0
135.728	118.962	0
136.028	118.962	0
136.327	118.962	0
136.627	118.962	0
136.926	118.962	0
137.225	118.962	0
137.525	118.962	0
137.824	118.962	0
138.124	118.962	0
138.423	118.962	0
138.722	118.962	0
139.022	118.962	0
139.321	118.962	0
139.621	118.962	0
139.92	118.962	0
140.219	118.962	0
140.519	118.962	0
140.818	118.962	0
141.118	118.962	0
141.417	118.962	0
141.716	118.962	0
142.016	118.962	0
142.315	118.962	0
142.615	118.962	0
142.914	118.962	0
143.213	118.962	0
143.513	118.962	0
143.812	118.962	0
144.112	118.962	0
144.411	118.962	0
144.71	118.962	0
145.01	118.962	0
145.309	118.962	0
145.609	118.962	0
145.908	118.962	0
146.207	118.962	0
146.507	118.962	0
146.806	118.962	0
147.106	118.962	0
147.405	118.962	0
147.704	118.962	0
148.004	118.962	0
148.303	118.962	0
148.603	118.962	0
148.902	118.962	0
149.201	118.962	0
149.501	118.962	0
149.8	118.962	0
150.1	118.962	0
150.399	118.962	0
150.699	118.962	0
150.998	118.962	0
151.297	118.962	0
151.597	118.962	0
151.896	118.962	0
152.196	118.962	0
152.495	118.962	0
152.794	118.962	0
153.094	118.962	0
153.393	118.962	0
153.693	118.962	0
153.992	118.962	0
154.291	118.962	0
154.591	118.962	0
154.89	118.962	0
155.19	118.962	0
155.489	118.962	0
155.788	118.962	0
156.088	118.962	0
156.387	118.962	0
156.687	118.962	0
156.986	118.962	0
157.285	118.962	0
157.585	118.962	0
157.884	118.962	0
158.184	118.962	0
158.483	118.962	0
158.782	118.962	0
159.082	118.962	0
159.381	118.962	0
159.681	118.962	0
0.0998	118.663	0
0.399201	118.663	0
0.698602	118.663	0
0.998003	118.663	0
1.2974	118.663	0
1.59681	118.663	0
1.89621	118.663	0
2.19561	118.663	0
2.49501	118.663	0
2.79441	118.663	0
3.09381	118.663	0
3.39321	118.663	0
3.69261	118.663	0
3.99201	118.663	0
4.29141	118.663	0
4.59082	118.663	0
4.89022	118.663	0
5.18962	118.663	0
5.48902	118.663	0
5.78842	118.663	0
6.08782	118.663	0
6.38722	118.663	0
6.68662	118.663	0
6.98602	118.663	0
7.28542	118.663	0
7.58483	118.663	0
7.88423	118.663	0
8.18363	118.663	0
8.48303	118.663	0
8.78243	118.663	0
9.08183	118.663	0
9.38123	118.663	0
9.68063	118.663	0
9.98003	118.663	0
10.2794	118.663	0
10.5788	118.663	0
10.8782	118.663	0
11.1776	118.663	0
11.477	118.663	0
11.7764	118.663	0
12.0758	118.663	0
12.3752	118.663	0
12.6746	118.663	0
12.974	118.663	0
13.2734	118.663	0
13.5728	118.663	0
13.8722	118.663	0
14.1716	118.663	0
14.471	118.663	0
14.7704	118.663	0
15.0698	118.663	0
15.3692	118.663	0
15.6687	118.663	0
15.9681	118.663	0
16.2675	118.663	0
16.5669	118.663	0
16.8663	118.663	0
17.1657	118.663	0
17.4651	118.663	0
17.7645	118.663	0
18.0639	118.663	0
18.3633	118.663	0
18.6627	118.663	0
18.9621	118.663	0
19.2615	118.663	0
19.5609	118.663	0
19.8603	118.663	0
20.1597	118.663	0
20.4591	118.663	0
20.7585	118.663	0
21.0579	118.663	0
21.3573	118.663	0
21.6567	118.663	0
21.9561	118.663	0
22.2555	118.663	0
22.5549	118.663	0
22.8543	118.663	0
23.1537	118.663	0
23.4531	118.663	0
23.7525	118.663	0
24.0519	118.663	0
24.3513	118.663	0
24.6507	118.663	0
24.9501	118.663	0
25.2495	118.663	0
25.5489	118.663	0
25.8483	118.663	0
26.1477	118.663	0
26.4471	118.663	0
26.7465	118.663	0
27.0459	118.663	0
27.3453	118.663	0
27.6447	118.663	0
27.9441	118.663	0
28.2435	118.663	0
28.5429	118.663	0
28.8423	118.663	0
29.1417	118.663	0
29.4411	118.663	0
29.7405	118.663	0
30.0399	118.663	0
30.3393	118.663	0
30.6387	118.663	0
30.9381	118.663	0
31.2375	118.663	0
31.5369	118.663	0
31.8363	118.663	0
32.1357	118.663	0
32.4351	118.663	0
32.7345	118.663	0
33.0339	118.663	0
33.3333	118.663	0
33.6327	118.663	0
33.9321	118.663	0
34.2315	118.663	0
34.5309	118.663	0
34.8303	118.663	0
35.1297	118.663	0
35.4291	118.663	0
35.7285	118.663	0
36.0279	118.663	0
36.3273	118.663	0
36.6267	118.663	0
36.9261	118.663	0
37.2255	118.663	0
37.5249	118.663	0
37.8243	118.663	0
38.1237	118.663	0
38.4231	118.663	0
38.7225	118.663	0
39.0219	118.663	0
39.3213	118.663	0
39.6207	118.663	0
39.9201	118.663	0
40.2195	118.663	0
40.5189	118.663	0
40.8183	118.663	0
41.1177	118.663	0
41.4171	118.663	0
41.7165	118.663	0
42.0159	118.663	0
42.3153	118.663	0
42.6147	118.663	0
42.9141	118.663	0
43.2135	118.663	0
43.5129	118.663	0
43.8123	118.663	0
44.1117	118.663	0
44.4111	118.663	0
44.7105	118.663	0
45.0099	118.663	0
45.3093	118.663	0
45.6087	118.663	0
45.9081	118.663	0
46.2075	118.663	0
46.507	118.663	0
46.8064	118.663	0
47.1058	118.663	0
47.4052	118.663	0
47.7046	118.663	0
48.004	118.663	0
48.3034	118.663	0
48.6028	118.663	0
48.9022	118.663	0
49.2016	118.663	0
49.501	118.663	0
49.8004	118.663	0
50.0998	118.663	0
50.3992	118.663	0
50.6986	118.663	0
50.998	118.663	0
51.2974	118.663	0
51.5968	118.663	0
51.8962	118.663	0
52.1956	118.663	0
52.495	118.663	0
52.7944	118.663	0
53.0938	118.663	0
53.3932	118.663	0
53.6926	118.663	0
53.992	118.663	0
54.2914	118.663	0
54.5908	118.663	0
54.8902	118.663	0
55.1896	118.663	0
55.489	118.663	0
55.7884	118.663	0
56.0878	118.663	0
56.3872	118.663	0
56.6866	118.663	0
56.986	118.663	0
57.2854	118.663	0
57.5848	118.663	0
57.8842	118.663	0
58.1836	118.663	0
58.483	118.663	0
58.7824	118.663	0
59.0818	118.663	0
59.3812	118.663	0
59.6806	118.663	0
59.98	118.663	0
60.2794	118.663	0
60.5788	118.663	0
60.8782	118.663	0
61.1776	118.663	0
61.477	118.663	0
61.7764	118.663	0
62.0758	118.663	0
62.3752	118.663	0
62.6746	118.663	0
62.974	118.663	0
63.2734	118.663	0
63.5728	118.663	0
63.8722	118.663	0
64.1716	118.663	0
64.471	118.663	0
64.7704	118.663	0
65.0698	118.663	0
65.3692	118.663	0
65.6686	118.663	0
65.968	118.663	0
66.2674	118.663	0
66.5668	118.663	0
66.8662	118.663	0
67.1656	118.663	0
67.465	118.663	0
67.7644	118.663	0
68.0638	118.663	0
68.3632	118.663	0
68.6626	118.663	0
68.962	118.663	0
69.2614	118.663	0
69.5608	118.663	0
69.8602	118.663	0
70.1596	118.663	0
70.459	118.663	0
70.7584	118.663	0
71.0578	118.663	0
71.3572	118.663	0
71.6566	118.663	0
71.956	118.663	0
72.2554	118.663	0
72.5548	118.663	0
72.8542	118.663	0
73.1536	118.663	0
73.453	118.663	0
73.7524	118.663	0
74.0518	118.663	0
74.3512	118.663	0
74.6506	118.663	0
74.95	118.663	0
75.2495	118.663	0
75.5489	118.663	0
75.8483	118.663	0
76.1477	118.663	0
76.4471	118.663	0
76.7465	118.663	0
77.0459	118.663	0
77.3453	118.663	0
77.6447	118.663	0
77.9441	118.663	0
78.2435	118.663	0
78.5429	118.663	0
78.8423	118.663	0
79.1417	118.663	0
79.4411	118.663	0
79.7405	118.663	0
80.0399	118.663	0
80.3393	118.663	0
80.6387	118.663	0
80.9381	118.663	0
81.2375	118.663	0
81.5369	118.663	0
81.8363	118.663	0
82.1357	118.663	0
82.4351	118.663	0
82.7345	118.663	0
83.0339	118.663	0
83.3333	118.663	0
83.6327	118.663	0
83.9321	118.663	0
84.2315	118.663	0
84.5309	118.663	0
84.8303	118.663	0
85.1297	118.663	0
85.4291	118.663	0
85.7285	118.663	0
86.0279	118.663	0
86.3273	118.663	0
86.6267	118.663	0
86.9261	118.663	0
87.2255	118.663	0
87.5249	118.663	0
87.8243	118.663	0
88.1237	118.663	0
88.4231	118.663	0
88.7225	118.663	0
89.0219	118.663	0
89.3213	118.663	0
89.6207	118.663	0
89.9201	118.663	0
90.2195	118.663	0
90.5189	118.663	0
90.8183	118.663	0
91.1177	118.663	0
91.4171	118.663	0
91.7165	118.663	0
92.0159	118.663	0
92.3153	118.663	0
92.6147	118.663	0
92.9141	118.663	0
93.2135	118.663	0
93.5129	118.663	0
93.8123	118.663	0
94.1117	118.663	0
94.4111	118.663	0
94.7105	118.663	0
95.0099	118.663	0
95.3093	118.663	0
95.6087	118.663	0
95.9081	118.663	0
96.2075	118.663	0
96.5069	118.663	0
96.8063	118.663	0
97.1057	118.663	0
97.4051	118.663	0
97.7045	118.663	0
98.0039	118.663	0
98.3033	118.663	0
98.6027	118.663	0
98.9021	118.663	0
99.2015	118.663	0
99.5009	118.663	0
99.8003	118.663	0
100.1	118.663	0
100.399	118.663	0
100.699	118.663	0
100.998	118.663	0
101.297	118.663	0
101.597	118.663	0
101.896	118.663	0
102.196	118.663	0
102.495	118.663	0
102.794	118.663	0
103.094	118.663	0
103.393	118.663	0
103.693	118.663	0
103.992	118.663	0
104.291	118.663	0
104.591	118.663	0
104.89	118.663	0
105.19	118.663	0
105.489	118.663	0
105.788	118.663	0
106.088	118.663	0
106.387	118.663	0
106.687	118.663	0
106.986	118.663	0
107.285	118.663	0
107.585	118.663	0
107.884	118.663	0
108.184	118.663	0
108.483	118.663	0
108.782	118.663	0
109.082	118.663	0
109.381	118.663	0
109.681	118.663	0
109.98	118.663	0
110.279	118.663	0
110.579	118.663	0
110.878	118.663	0
111.178	118.663	0
111.477	118.663	0
111.776	118.663	0
112.076	118.663	0
112.375	118.663	0
112.675	118.663	0
112.974	118.663	0
113.273	118.663	0
113.573	118.663	0
113.872	118.663	0
114.172	118.663	0
114.471	118.663	0
114.77	118.663	0
115.07	118.663	0
115.369	118.663	0
115.669	118.663	0
115.968	118.663	0
116.267	118.663	0
116.567	118.663	0
116.866	118.663	0
117.166	118.663	0
117.465	118.663	0
117.764	118.663	0
118.064	118.663	0
118.363	118.663	0
[truncated: 211,603+ more rows]

## Sheet: Fig5B
Resulting velocity PIV measurements 3 cm/s
Position X	Position Y	Velocity (m/s)
0.0998	119.561	0
0.399201	119.561	0
0.698602	119.561	0
0.998003	119.561	0
1.2974	119.561	0
1.59681	119.561	0
1.89621	119.561	0
2.19561	119.561	0
2.49501	119.561	0
2.79441	119.561	0
3.09381	119.561	0
3.39321	119.561	0
3.69261	119.561	0
3.99201	119.561	0
4.29141	119.561	0
4.59082	119.561	0
4.89022	119.561	0
5.18962	119.561	0
5.48902	119.561	0
5.78842	119.561	0
6.08782	119.561	0
6.38722	119.561	0
6.68662	119.561	0
6.98602	119.561	0
7.28542	119.561	0
7.58483	119.561	0
7.88423	119.561	0
8.18363	119.561	0
8.48303	119.561	0
8.78243	119.561	0
9.08183	119.561	0
9.38123	119.561	0
9.68063	119.561	0
9.98003	119.561	0
10.2794	119.561	0
10.5788	119.561	0
10.8782	119.561	0
11.1776	119.561	0
11.477	119.561	0
11.7764	119.561	0
12.0758	119.561	0
12.3752	119.561	0
12.6746	119.561	0
12.974	119.561	0
13.2734	119.561	0
13.5728	119.561	0
13.8722	119.561	0
14.1716	119.561	0
14.471	119.561	0
14.7704	119.561	0
15.0698	119.561	0
15.3692	119.561	0
15.6687	119.561	0
15.9681	119.561	0
16.2675	119.561	0
16.5669	119.561	0
16.8663	119.561	0
17.1657	119.561	0
17.4651	119.561	0
17.7645	119.561	0
18.0639	119.561	0
18.3633	119.561	0
18.6627	119.561	0
18.9621	119.561	0
19.2615	119.561	0
19.5609	119.561	0
19.8603	119.561	0
20.1597	119.561	0
20.4591	119.561	0
20.7585	119.561	0
21.0579	119.561	0
21.3573	119.561	0
21.6567	119.561	0
21.9561	119.561	0
22.2555	119.561	0
22.5549	119.561	0
22.8543	119.561	0
23.1537	119.561	0
23.4531	119.561	0
23.7525	119.561	0
24.0519	119.561	0
24.3513	119.561	0
24.6507	119.561	0
24.9501	119.561	0
25.2495	119.561	0
25.5489	119.561	0
25.8483	119.561	0
26.1477	119.561	0
26.4471	119.561	0
26.7465	119.561	0
27.0459	119.561	0
27.3453	119.561	0
27.6447	119.561	0
27.9441	119.561	0
28.2435	119.561	0
28.5429	119.561	0
28.8423	119.561	0
29.1417	119.561	0
29.4411	119.561	0
29.7405	119.561	0
30.0399	119.561	0
30.3393	119.561	0
30.6387	119.561	0
30.9381	119.561	0
31.2375	119.561	0
31.5369	119.561	0
31.8363	119.561	0
32.1357	119.561	0
32.4351	119.561	0
32.7345	119.561	0
33.0339	119.561	0
33.3333	119.561	0
33.6327	119.561	0
33.9321	119.561	0
34.2315	119.561	0
34.5309	119.561	0
34.8303	119.561	0
35.1297	119.561	0
35.4291	119.561	0
35.7285	119.561	0
36.0279	119.561	0
36.3273	119.561	0
36.6267	119.561	0
36.9261	119.561	0
37.2255	119.561	0
37.5249	119.561	0
37.8243	119.561	0
38.1237	119.561	0
38.4231	119.561	0
38.7225	119.561	0
39.0219	119.561	0
39.3213	119.561	0
39.6207	119.561	0
39.9201	119.561	0
40.2195	119.561	0
40.5189	119.561	0
40.8183	119.561	0
41.1177	119.561	0
41.4171	119.561	0
41.7165	119.561	0
42.0159	119.561	0
42.3153	119.561	0
42.6147	119.561	0
42.9141	119.561	0
43.2135	119.561	0
43.5129	119.561	0
43.8123	119.561	0
44.1117	119.561	0
44.4111	119.561	0
44.7105	119.561	0
45.0099	119.561	0
45.3093	119.561	0
45.6087	119.561	0
45.9081	119.561	0
46.2075	119.561	0
46.507	119.561	0
46.8064	119.561	0
47.1058	119.561	0
47.4052	119.561	0
47.7046	119.561	0
48.004	119.561	0
48.3034	119.561	0
48.6028	119.561	0
48.9022	119.561	0
49.2016	119.561	0
49.501	119.561	0
49.8004	119.561	0
50.0998	119.561	0
50.3992	119.561	0
50.6986	119.561	0
50.998	119.561	0
51.2974	119.561	0
51.5968	119.561	0
51.8962	119.561	0
52.1956	119.561	0
52.495	119.561	0
52.7944	119.561	0
53.0938	119.561	0
53.3932	119.561	0
53.6926	119.561	0
53.992	119.561	0
54.2914	119.561	0
54.5908	119.561	0
54.8902	119.561	0
55.1896	119.561	0
55.489	119.561	0
55.7884	119.561	0
56.0878	119.561	0
56.3872	119.561	0
56.6866	119.561	0
56.986	119.561	0
57.2854	119.561	0
57.5848	119.561	0
57.8842	119.561	0
58.1836	119.561	0
58.483	119.561	0
58.7824	119.561	0
59.0818	119.561	0
59.3812	119.561	0
59.6806	119.561	0
59.98	119.561	0
60.2794	119.561	0
60.5788	119.561	0
60.8782	119.561	0
61.1776	119.561	0
61.477	119.561	0
61.7764	119.561	0
62.0758	119.561	0
62.3752	119.561	0
62.6746	119.561	0
62.974	119.561	0
63.2734	119.561	0
63.5728	119.561	0
63.8722	119.561	0
64.1716	119.561	0
64.471	119.561	0
64.7704	119.561	0
65.0698	119.561	0
65.3692	119.561	0
65.6686	119.561	0
65.968	119.561	0
66.2674	119.561	0
66.5668	119.561	0
66.8662	119.561	0
67.1656	119.561	0
67.465	119.561	0
67.7644	119.561	0
68.0638	119.561	0
68.3632	119.561	0
68.6626	119.561	0
68.962	119.561	0
69.2614	119.561	0
69.5608	119.561	0
69.8602	119.561	0
70.1596	119.561	0
70.459	119.561	0
70.7584	119.561	0
71.0578	119.561	0
71.3572	119.561	0
71.6566	119.561	0
71.956	119.561	0
72.2554	119.561	0
72.5548	119.561	0
72.8542	119.561	0
73.1536	119.561	0
73.453	119.561	0
73.7524	119.561	0
74.0518	119.561	0
74.3512	119.561	0
74.6506	119.561	0
74.95	119.561	0
75.2495	119.561	0
75.5489	119.561	0
75.8483	119.561	0
76.1477	119.561	0
76.4471	119.561	0
76.7465	119.561	0
77.0459	119.561	0
77.3453	119.561	0
77.6447	119.561	0
77.9441	119.561	0
78.2435	119.561	0
78.5429	119.561	0
78.8423	119.561	0
79.1417	119.561	0
79.4411	119.561	0
79.7405	119.561	0
80.0399	119.561	0
80.3393	119.561	0
80.6387	119.561	0
80.9381	119.561	0
81.2375	119.561	0
81.5369	119.561	0
81.8363	119.561	0
82.1357	119.561	0
82.4351	119.561	0
82.7345	119.561	0
83.0339	119.561	0
83.3333	119.561	0
83.6327	119.561	0
83.9321	119.561	0
84.2315	119.561	0
84.5309	119.561	0
84.8303	119.561	0
85.1297	119.561	0
85.4291	119.561	0
85.7285	119.561	0
86.0279	119.561	0
86.3273	119.561	0
86.6267	119.561	0
86.9261	119.561	0
87.2255	119.561	0
87.5249	119.561	0
87.8243	119.561	0
88.1237	119.561	0
88.4231	119.561	0
88.7225	119.561	0
89.0219	119.561	0
89.3213	119.561	0
89.6207	119.561	0
89.9201	119.561	0
90.2195	119.561	0
90.5189	119.561	0
90.8183	119.561	0
91.1177	119.561	0
91.4171	119.561	0
91.7165	119.561	0
92.0159	119.561	0
92.3153	119.561	0
92.6147	119.561	0
92.9141	119.561	0
93.2135	119.561	0
93.5129	119.561	0
93.8123	119.561	0
94.1117	119.561	0
94.4111	119.561	0
94.7105	119.561	0
95.0099	119.561	0
95.3093	119.561	0
95.6087	119.561	0
95.9081	119.561	0
96.2075	119.561	0
96.5069	119.561	0
96.8063	119.561	0
97.1057	119.561	0
97.4051	119.561	0
97.7045	119.561	0
98.0039	119.561	0
98.3033	119.561	0
98.6027	119.561	0
98.9021	119.561	0
99.2015	119.561	0
99.5009	119.561	0
99.8003	119.561	0
100.1	119.561	0
100.399	119.561	0
100.699	119.561	0
100.998	119.561	0
101.297	119.561	0
101.597	119.561	0
101.896	119.561	0
102.196	119.561	0
102.495	119.561	0
102.794	119.561	0
103.094	119.561	0
103.393	119.561	0
103.693	119.561	0
103.992	119.561	0
104.291	119.561	0
104.591	119.561	0
104.89	119.561	0
105.19	119.561	0
105.489	119.561	0
105.788	119.561	0
106.088	119.561	0
106.387	119.561	0
106.687	119.561	0
106.986	119.561	0
107.285	119.561	0
107.585	119.561	0
107.884	119.561	0
108.184	119.561	0
108.483	119.561	0
108.782	119.561	0
109.082	119.561	0
109.381	119.561	0
109.681	119.561	0
109.98	119.561	0
110.279	119.561	0
110.579	119.561	0
110.878	119.561	0
111.178	119.561	0
111.477	119.561	0
111.776	119.561	0
112.076	119.561	0
112.375	119.561	0
112.675	119.561	0
112.974	119.561	0
113.273	119.561	0
113.573	119.561	0
113.872	119.561	0
114.172	119.561	0
114.471	119.561	0
114.77	119.561	0
115.07	119.561	0
115.369	119.561	0
115.669	119.561	0
115.968	119.561	0
116.267	119.561	0
116.567	119.561	0
116.866	119.561	0
117.166	119.561	0
117.465	119.561	0
117.764	119.561	0
118.064	119.561	0
118.363	119.561	0
118.663	119.561	0
118.962	119.561	0
119.261	119.561	0
119.561	119.561	0
119.86	119.561	0
120.16	119.561	0
120.459	119.561	0
120.758	119.561	0
121.058	119.561	0
121.357	119.561	0
121.657	119.561	0
121.956	119.561	0
122.255	119.561	0
122.555	119.561	0
122.854	119.561	0
123.154	119.561	0
123.453	119.561	0
123.752	119.561	0
124.052	119.561	0
124.351	119.561	0
124.651	119.561	0
124.95	119.561	0
125.249	119.561	0
125.549	119.561	0
125.848	119.561	0
126.148	119.561	0
126.447	119.561	0
126.746	119.561	0
127.046	119.561	0
127.345	119.561	0
127.645	119.561	0
127.944	119.561	0
128.243	119.561	0
128.543	119.561	0
128.842	119.561	0
129.142	119.561	0
129.441	119.561	0
129.74	119.561	0
130.04	119.561	0
130.339	119.561	0
130.639	119.561	0
130.938	119.561	0
131.237	119.561	0
131.537	119.561	0
131.836	119.561	0
132.136	119.561	0
132.435	119.561	0
132.734	119.561	0
133.034	119.561	0
133.333	119.561	0
133.633	119.561	0
133.932	119.561	0
134.231	119.561	0
134.531	119.561	0
134.83	119.561	0
135.13	119.561	0
135.429	119.561	0
135.728	119.561	0
136.028	119.561	0
136.327	119.561	0
136.627	119.561	0
136.926	119.561	0
137.225	119.561	0
137.525	119.561	0
137.824	119.561	0
138.124	119.561	0
138.423	119.561	0
138.722	119.561	0
139.022	119.561	0
139.321	119.561	0
139.621	119.561	0
139.92	119.561	0
140.219	119.561	0
140.519	119.561	0
140.818	119.561	0
141.118	119.561	0
141.417	119.561	0
141.716	119.561	0
142.016	119.561	0
142.315	119.561	0
142.615	119.561	0
142.914	119.561	0
143.213	119.561	0
143.513	119.561	0
143.812	119.561	0
144.112	119.561	0
144.411	119.561	0
144.71	119.561	0
145.01	119.561	0
145.309	119.561	0
145.609	119.561	0
145.908	119.561	0
146.207	119.561	0
146.507	119.561	0
146.806	119.561	0
147.106	119.561	0
147.405	119.561	0
147.704	119.561	0
148.004	119.561	0
148.303	119.561	0
148.603	119.561	0
148.902	119.561	0
149.201	119.561	0
149.501	119.561	0
149.8	119.561	0
150.1	119.561	0
150.399	119.561	0
150.699	119.561	0
150.998	119.561	0
151.297	119.561	0
151.597	119.561	0
151.896	119.561	0
152.196	119.561	0
152.495	119.561	0
152.794	119.561	0
153.094	119.561	0
153.393	119.561	0
153.693	119.561	0
153.992	119.561	0
154.291	119.561	0
154.591	119.561	0
154.89	119.561	0
155.19	119.561	0
155.489	119.561	0
155.788	119.561	0
156.088	119.561	0
156.387	119.561	0
156.687	119.561	0
156.986	119.561	0
157.285	119.561	0
157.585	119.561	0
157.884	119.561	0
158.184	119.561	0
158.483	119.561	0
158.782	119.561	0
159.082	119.561	0
159.381	119.561	0
159.681	119.561	0
0.0998	119.262	0
0.399201	119.262	0
0.698602	119.262	0
0.998003	119.262	0
1.2974	119.262	0
1.59681	119.262	0
1.89621	119.262	0
2.19561	119.262	0
2.49501	119.262	0
2.79441	119.262	0
3.09381	119.262	0
3.39321	119.262	0
3.69261	119.262	0
3.99201	119.262	0
4.29141	119.262	0
4.59082	119.262	0
4.89022	119.262	0
5.18962	119.262	0
5.48902	119.262	0
5.78842	119.262	0
6.08782	119.262	0
6.38722	119.262	0
6.68662	119.262	0
6.98602	119.262	0
7.28542	119.262	0
7.58483	119.262	0
7.88423	119.262	0
8.18363	119.262	0
8.48303	119.262	0
8.78243	119.262	0
9.08183	119.262	0
9.38123	119.262	0
9.68063	119.262	0
9.98003	119.262	0
10.2794	119.262	0
10.5788	119.262	0
10.8782	119.262	0
11.1776	119.262	0
11.477	119.262	0
11.7764	119.262	0
12.0758	119.262	0
12.3752	119.262	0
12.6746	119.262	0
12.974	119.262	0
13.2734	119.262	0
13.5728	119.262	0
13.8722	119.262	0
14.1716	119.262	0
14.471	119.262	0
14.7704	119.262	0
15.0698	119.262	0
15.3692	119.262	0
15.6687	119.262	0
15.9681	119.262	0
16.2675	119.262	0
16.5669	119.262	0
16.8663	119.262	0
17.1657	119.262	0
17.4651	119.262	0
17.7645	119.262	0
18.0639	119.262	0
18.3633	119.262	0
18.6627	119.262	0
18.9621	119.262	0
19.2615	119.262	0
19.5609	119.262	0
19.8603	119.262	0
20.1597	119.262	0
20.4591	119.262	0
20.7585	119.262	0
21.0579	119.262	0
21.3573	119.262	0
21.6567	119.262	0
21.9561	119.262	0
22.2555	119.262	0
22.5549	119.262	0
22.8543	119.262	0
23.1537	119.262	0
23.4531	119.262	0
23.7525	119.262	0
24.0519	119.262	0
24.3513	119.262	0
24.6507	119.262	0
24.9501	119.262	0
25.2495	119.262	0
25.5489	119.262	0
25.8483	119.262	0
26.1477	119.262	0
26.4471	119.262	0
26.7465	119.262	0
27.0459	119.262	0
27.3453	119.262	0
27.6447	119.262	0
27.9441	119.262	0
28.2435	119.262	0
28.5429	119.262	0
28.8423	119.262	0
29.1417	119.262	0
29.4411	119.262	0
29.7405	119.262	0
30.0399	119.262	0
30.3393	119.262	0
30.6387	119.262	0
30.9381	119.262	0
31.2375	119.262	0
31.5369	119.262	0
31.8363	119.262	0
32.1357	119.262	0
32.4351	119.262	0
32.7345	119.262	0
33.0339	119.262	0
33.3333	119.262	0
33.6327	119.262	0
33.9321	119.262	0
34.2315	119.262	0
34.5309	119.262	0
34.8303	119.262	0
35.1297	119.262	0
35.4291	119.262	0
35.7285	119.262	0
36.0279	119.262	0
36.3273	119.262	0
36.6267	119.262	0
36.9261	119.262	0
37.2255	119.262	0
37.5249	119.262	0
37.8243	119.262	0
38.1237	119.262	0
38.4231	119.262	0
38.7225	119.262	0
39.0219	119.262	0
39.3213	119.262	0
39.6207	119.262	0
39.9201	119.262	0
40.2195	119.262	0
40.5189	119.262	0
40.8183	119.262	0
41.1177	119.262	0
41.4171	119.262	0
41.7165	119.262	0
42.0159	119.262	0
42.3153	119.262	0
42.6147	119.262	0
42.9141	119.262	0
43.2135	119.262	0
43.5129	119.262	0
43.8123	119.262	0
44.1117	119.262	0
44.4111	119.262	0
44.7105	119.262	0
45.0099	119.262	0
45.3093	119.262	0
45.6087	119.262	0
45.9081	119.262	0
46.2075	119.262	0
46.507	119.262	0
46.8064	119.262	0
47.1058	119.262	0
47.4052	119.262	0
47.7046	119.262	0
48.004	119.262	0
48.3034	119.262	0
48.6028	119.262	0
48.9022	119.262	0
49.2016	119.262	0
49.501	119.262	0
49.8004	119.262	0
50.0998	119.262	0
50.3992	119.262	0
50.6986	119.262	0
50.998	119.262	0
51.2974	119.262	0
51.5968	119.262	0
51.8962	119.262	0
52.1956	119.262	0
52.495	119.262	0
52.7944	119.262	0
53.0938	119.262	0
53.3932	119.262	0
53.6926	119.262	0
53.992	119.262	0
54.2914	119.262	0
54.5908	119.262	0
54.8902	119.262	0
55.1896	119.262	0
55.489	119.262	0
55.7884	119.262	0
56.0878	119.262	0
56.3872	119.262	0
56.6866	119.262	0
56.986	119.262	0
57.2854	119.262	0
57.5848	119.262	0
57.8842	119.262	0
58.1836	119.262	0
58.483	119.262	0
58.7824	119.262	0
59.0818	119.262	0
59.3812	119.262	0
59.6806	119.262	0
59.98	119.262	0
60.2794	119.262	0
60.5788	119.262	0
60.8782	119.262	0
61.1776	119.262	0
61.477	119.262	0
61.7764	119.262	0
62.0758	119.262	0
62.3752	119.262	0
62.6746	119.262	0
62.974	119.262	0
63.2734	119.262	0
63.5728	119.262	0
63.8722	119.262	0
64.1716	119.262	0
64.471	119.262	0
64.7704	119.262	0
65.0698	119.262	0
65.3692	119.262	0
65.6686	119.262	0
65.968	119.262	0
66.2674	119.262	0
66.5668	119.262	0
66.8662	119.262	0
67.1656	119.262	0
67.465	119.262	0
67.7644	119.262	0
68.0638	119.262	0
68.3632	119.262	0
68.6626	119.262	0
68.962	119.262	0
69.2614	119.262	0
69.5608	119.262	0
69.8602	119.262	0
70.1596	119.262	0
70.459	119.262	0
70.7584	119.262	0
71.0578	119.262	0
71.3572	119.262	0
71.6566	119.262	0
71.956	119.262	0
72.2554	119.262	0
72.5548	119.262	0
72.8542	119.262	0
73.1536	119.262	0
73.453	119.262	0
73.7524	119.262	0
74.0518	119.262	0
74.3512	119.262	0
74.6506	119.262	0
74.95	119.262	0
75.2495	119.262	0
75.5489	119.262	0
75.8483	119.262	0
76.1477	119.262	0
76.4471	119.262	0
76.7465	119.262	0
77.0459	119.262	0
77.3453	119.262	0
77.6447	119.262	0
77.9441	119.262	0
78.2435	119.262	0
78.5429	119.262	0
78.8423	119.262	0
79.1417	119.262	0
79.4411	119.262	0
79.7405	119.262	0
80.0399	119.262	0
80.3393	119.262	0
80.6387	119.262	0
80.9381	119.262	0
81.2375	119.262	0
81.5369	119.262	0
81.8363	119.262	0
82.1357	119.262	0
82.4351	119.262	0
82.7345	119.262	0
83.0339	119.262	0
83.3333	119.262	0
83.6327	119.262	0
83.9321	119.262	0
84.2315	119.262	0
84.5309	119.262	0
84.8303	119.262	0
85.1297	119.262	0
85.4291	119.262	0
85.7285	119.262	0
86.0279	119.262	0
86.3273	119.262	0
86.6267	119.262	0
86.9261	119.262	0
87.2255	119.262	0
87.5249	119.262	0
87.8243	119.262	0
88.1237	119.262	0
88.4231	119.262	0
88.7225	119.262	0
89.0219	119.262	0
89.3213	119.262	0
89.6207	119.262	0
89.9201	119.262	0
90.2195	119.262	0
90.5189	119.262	0
90.8183	119.262	0
91.1177	119.262	0
91.4171	119.262	0
91.7165	119.262	0
92.0159	119.262	0
92.3153	119.262	0
92.6147	119.262	0
92.9141	119.262	0
93.2135	119.262	0
93.5129	119.262	0
93.8123	119.262	0
94.1117	119.262	0
94.4111	119.262	0
94.7105	119.262	0
95.0099	119.262	0
95.3093	119.262	0
95.6087	119.262	0
95.9081	119.262	0
96.2075	119.262	0
96.5069	119.262	0
96.8063	119.262	0
97.1057	119.262	0
97.4051	119.262	0
97.7045	119.262	0
98.0039	119.262	0
98.3033	119.262	0
98.6027	119.262	0
98.9021	119.262	0
99.2015	119.262	0
99.5009	119.262	0
99.8003	119.262	0
100.1	119.262	0
100.399	119.262	0
100.699	119.262	0
100.998	119.262	0
101.297	119.262	0
101.597	119.262	0
101.896	119.262	0
102.196	119.262	0
102.495	119.262	0
102.794	119.262	0
103.094	119.262	0
103.393	119.262	0
103.693	119.262	0
103.992	119.262	0
104.291	119.262	0
104.591	119.262	0
104.89	119.262	0
105.19	119.262	0
105.489	119.262	0
105.788	119.262	0
106.088	119.262	0
106.387	119.262	0
106.687	119.262	0
106.986	119.262	0
107.285	119.262	0
107.585	119.262	0
107.884	119.262	0
108.184	119.262	0
108.483	119.262	0
108.782	119.262	0
109.082	119.262	0
109.381	119.262	0
109.681	119.262	0
109.98	119.262	0
110.279	119.262	0
110.579	119.262	0
110.878	119.262	0
111.178	119.262	0
111.477	119.262	0
111.776	119.262	0
112.076	119.262	0
112.375	119.262	0
112.675	119.262	0
112.974	119.262	0
113.273	119.262	0
113.573	119.262	0
113.872	119.262	0
114.172	119.262	0
114.471	119.262	0
114.77	119.262	0
115.07	119.262	0
115.369	119.262	0
115.669	119.262	0
115.968	119.262	0
116.267	119.262	0
116.567	119.262	0
116.866	119.262	0
117.166	119.262	0
117.465	119.262	0
117.764	119.262	0
118.064	119.262	0
118.363	119.262	0
118.663	119.262	0
118.962	119.262	0
119.261	119.262	0
119.561	119.262	0
119.86	119.262	0
120.16	119.262	0
120.459	119.262	0
120.758	119.262	0
121.058	119.262	0
121.357	119.262	0
121.657	119.262	0
121.956	119.262	0
122.255	119.262	0
122.555	119.262	0
122.854	119.262	0
123.154	119.262	0
123.453	119.262	0
123.752	119.262	0
124.052	119.262	0
124.351	119.262	0
124.651	119.262	0
124.95	119.262	0
125.249	119.262	0
125.549	119.262	0
125.848	119.262	0
126.148	119.262	0
126.447	119.262	0
126.746	119.262	0
127.046	119.262	0
127.345	119.262	0
127.645	119.262	0
127.944	119.262	0
128.243	119.262	0
128.543	119.262	0
128.842	119.262	0
129.142	119.262	0
129.441	119.262	0
129.74	119.262	0
130.04	119.262	0
130.339	119.262	0
130.639	119.262	0
130.938	119.262	0
131.237	119.262	0
131.537	119.262	0
131.836	119.262	0
132.136	119.262	0
132.435	119.262	0
132.734	119.262	0
133.034	119.262	0
133.333	119.262	0
133.633	119.262	0
133.932	119.262	0
134.231	119.262	0
134.531	119.262	0
134.83	119.262	0
135.13	119.262	0
135.429	119.262	0
135.728	119.262	0
136.028	119.262	0
136.327	119.262	0
136.627	119.262	0
136.926	119.262	0
137.225	119.262	0
137.525	119.262	0
137.824	119.262	0
138.124	119.262	0
138.423	119.262	0
138.722	119.262	0
139.022	119.262	0
139.321	119.262	0
139.621	119.262	0
139.92	119.262	0
140.219	119.262	0
140.519	119.262	0
140.818	119.262	0
141.118	119.262	0
141.417	119.262	0
141.716	119.262	0
142.016	119.262	0
142.315	119.262	0
142.615	119.262	0
142.914	119.262	0
143.213	119.262	0
143.513	119.262	0
143.812	119.262	0
144.112	119.262	0
144.411	119.262	0
144.71	119.262	0
145.01	119.262	0
145.309	119.262	0
145.609	119.262	0
145.908	119.262	0
146.207	119.262	0
146.507	119.262	0
146.806	119.262	0
147.106	119.262	0
147.405	119.262	0
147.704	119.262	0
148.004	119.262	0
148.303	119.262	0
148.603	119.262	0
148.902	119.262	0
149.201	119.262	0
149.501	119.262	0
149.8	119.262	0
150.1	119.262	0
150.399	119.262	0
150.699	119.262	0
150.998	119.262	0
151.297	119.262	0
151.597	119.262	0
151.896	119.262	0
152.196	119.262	0
152.495	119.262	0
152.794	119.262	0
153.094	119.262	0
153.393	119.262	0
153.693	119.262	0
153.992	119.262	0
154.291	119.262	0
154.591	119.262	0
154.89	119.262	0
155.19	119.262	0
155.489	119.262	0
155.788	119.262	0
156.088	119.262	0
156.387	119.262	0
156.687	119.262	0
156.986	119.262	0
157.285	119.262	0
157.585	119.262	0
157.884	119.262	0
158.184	119.262	0
158.483	119.262	0
158.782	119.262	0
159.082	119.262	0
159.381	119.262	0
159.681	119.262	0
0.0998	118.962	0
0.399201	118.962	0
0.698602	118.962	0
0.998003	118.962	0
1.2974	118.962	0
1.59681	118.962	0
1.89621	118.962	0
2.19561	118.962	0
2.49501	118.962	0
2.79441	118.962	0
3.09381	118.962	0
3.39321	118.962	0
3.69261	118.962	0
3.99201	118.962	0
4.29141	118.962	0
4.59082	118.962	0
4.89022	118.962	0
5.18962	118.962	0
5.48902	118.962	0
5.78842	118.962	0
6.08782	118.962	0
6.38722	118.962	0
6.68662	118.962	0
6.98602	118.962	0
7.28542	118.962	0
7.58483	118.962	0
7.88423	118.962	0
8.18363	118.962	0
8.48303	118.962	0
8.78243	118.962	0
9.08183	118.962	0
9.38123	118.962	0
9.68063	118.962	0
9.98003	118.962	0
10.2794	118.962	0
10.5788	118.962	0
10.8782	118.962	0
11.1776	118.962	0
11.477	118.962	0
11.7764	118.962	0
12.0758	118.962	0
12.3752	118.962	0
12.6746	118.962	0
12.974	118.962	0
13.2734	118.962	0
13.5728	118.962	0
13.8722	118.962	0
14.1716	118.962	0
14.471	118.962	0
14.7704	118.962	0
15.0698	118.962	0
15.3692	118.962	0
15.6687	118.962	0
15.9681	118.962	0
16.2675	118.962	0
16.5669	118.962	0
16.8663	118.962	0
17.1657	118.962	0
17.4651	118.962	0
17.7645	118.962	0
18.0639	118.962	0
18.3633	118.962	0
18.6627	118.962	0
18.9621	118.962	0
19.2615	118.962	0
19.5609	118.962	0
19.8603	118.962	0
20.1597	118.962	0
20.4591	118.962	0
20.7585	118.962	0
21.0579	118.962	0
21.3573	118.962	0
21.6567	118.962	0
21.9561	118.962	0
22.2555	118.962	0
22.5549	118.962	0
22.8543	118.962	0
23.1537	118.962	0
23.4531	118.962	0
23.7525	118.962	0
24.0519	118.962	0
24.3513	118.962	0
24.6507	118.962	0
24.9501	118.962	0
25.2495	118.962	0
25.5489	118.962	0
25.8483	118.962	0
26.1477	118.962	0
26.4471	118.962	0
26.7465	118.962	0
27.0459	118.962	0
27.3453	118.962	0
27.6447	118.962	0
27.9441	118.962	0
28.2435	118.962	0
28.5429	118.962	0
28.8423	118.962	0
29.1417	118.962	0
29.4411	118.962	0
29.7405	118.962	0
30.0399	118.962	0
30.3393	118.962	0
30.6387	118.962	0
30.9381	118.962	0
31.2375	118.962	0
31.5369	118.962	0
31.8363	118.962	0
32.1357	118.962	0
32.4351	118.962	0
32.7345	118.962	0
33.0339	118.962	0
33.3333	118.962	0
33.6327	118.962	0
33.9321	118.962	0
34.2315	118.962	0
34.5309	118.962	0
34.8303	118.962	0
35.1297	118.962	0
35.4291	118.962	0
35.7285	118.962	0
36.0279	118.962	0
36.3273	118.962	0
36.6267	118.962	0
36.9261	118.962	0
37.2255	118.962	0
37.5249	118.962	0
37.8243	118.962	0
38.1237	118.962	0
38.4231	118.962	0
38.7225	118.962	0
39.0219	118.962	0
39.3213	118.962	0
39.6207	118.962	0
39.9201	118.962	0
40.2195	118.962	0
40.5189	118.962	0
40.8183	118.962	0
41.1177	118.962	0
41.4171	118.962	0
41.7165	118.962	0
42.0159	118.962	0
42.3153	118.962	0
42.6147	118.962	0
42.9141	118.962	0
43.2135	118.962	0
43.5129	118.962	0
43.8123	118.962	0
44.1117	118.962	0
44.4111	118.962	0
44.7105	118.962	0
45.0099	118.962	0
45.3093	118.962	0
45.6087	118.962	0
45.9081	118.962	0
46.2075	118.962	0
46.507	118.962	0
46.8064	118.962	0
47.1058	118.962	0
47.4052	118.962	0
47.7046	118.962	0
48.004	118.962	0
48.3034	118.962	0
48.6028	118.962	0
48.9022	118.962	0
49.2016	118.962	0
49.501	118.962	0
49.8004	118.962	0
50.0998	118.962	0
50.3992	118.962	0
50.6986	118.962	0
50.998	118.962	0
51.2974	118.962	0
51.5968	118.962	0
51.8962	118.962	0
52.1956	118.962	0
52.495	118.962	0
52.7944	118.962	0
53.0938	118.962	0
53.3932	118.962	0
53.6926	118.962	0
53.992	118.962	0
54.2914	118.962	0
54.5908	118.962	0
54.8902	118.962	0
55.1896	118.962	0
55.489	118.962	0
55.7884	118.962	0
56.0878	118.962	0
56.3872	118.962	0
56.6866	118.962	0
56.986	118.962	0
57.2854	118.962	0
57.5848	118.962	0
57.8842	118.962	0
58.1836	118.962	0
58.483	118.962	0
58.7824	118.962	0
59.0818	118.962	0
59.3812	118.962	0
59.6806	118.962	0
59.98	118.962	0
60.2794	118.962	0
60.5788	118.962	0
60.8782	118.962	0
61.1776	118.962	0
61.477	118.962	0
61.7764	118.962	0
62.0758	118.962	0
62.3752	118.962	0
62.6746	118.962	0
62.974	118.962	0
63.2734	118.962	0
63.5728	118.962	0
63.8722	118.962	0
64.1716	118.962	0
64.471	118.962	0
64.7704	118.962	0
65.0698	118.962	0
65.3692	118.962	0
65.6686	118.962	0
65.968	118.962	0
66.2674	118.962	0
66.5668	118.962	0
66.8662	118.962	0
67.1656	118.962	0
67.465	118.962	0
67.7644	118.962	0
68.0638	118.962	0
68.3632	118.962	0
68.6626	118.962	0
68.962	118.962	0
69.2614	118.962	0
69.5608	118.962	0
69.8602	118.962	0
70.1596	118.962	0
70.459	118.962	0
70.7584	118.962	0
71.0578	118.962	0
71.3572	118.962	0
71.6566	118.962	0
71.956	118.962	0
72.2554	118.962	0
72.5548	118.962	0
72.8542	118.962	0
73.1536	118.962	0
73.453	118.962	0
73.7524	118.962	0
74.0518	118.962	0
74.3512	118.962	0
74.6506	118.962	0
74.95	118.962	0
75.2495	118.962	0
75.5489	118.962	0
75.8483	118.962	0
76.1477	118.962	0
76.4471	118.962	0
76.7465	118.962	0
77.0459	118.962	0
77.3453	118.962	0
77.6447	118.962	0
77.9441	118.962	0
78.2435	118.962	0
78.5429	118.962	0
78.8423	118.962	0
79.1417	118.962	0
79.4411	118.962	0
79.7405	118.962	0
80.0399	118.962	0
80.3393	118.962	0
80.6387	118.962	0
80.9381	118.962	0
81.2375	118.962	0
81.5369	118.962	0
81.8363	118.962	0
82.1357	118.962	0
82.4351	118.962	0
82.7345	118.962	0
83.0339	118.962	0
83.3333	118.962	0
83.6327	118.962	0
83.9321	118.962	0
84.2315	118.962	0
84.5309	118.962	0
84.8303	118.962	0
85.1297	118.962	0
85.4291	118.962	0
85.7285	118.962	0
86.0279	118.962	0
86.3273	118.962	0
86.6267	118.962	0
86.9261	118.962	0
87.2255	118.962	0
87.5249	118.962	0
87.8243	118.962	0
88.1237	118.962	0
88.4231	118.962	0
88.7225	118.962	0
89.0219	118.962	0
89.3213	118.962	0
89.6207	118.962	0
89.9201	118.962	0
90.2195	118.962	0
90.5189	118.962	0
90.8183	118.962	0
91.1177	118.962	0
91.4171	118.962	0
91.7165	118.962	0
92.0159	118.962	0
92.3153	118.962	0
92.6147	118.962	0
92.9141	118.962	0
93.2135	118.962	0
93.5129	118.962	0
93.8123	118.962	0
94.1117	118.962	0
94.4111	118.962	0
94.7105	118.962	0
95.0099	118.962	0
95.3093	118.962	0
95.6087	118.962	0
95.9081	118.962	0
96.2075	118.962	0
96.5069	118.962	0
96.8063	118.962	0
97.1057	118.962	0
97.4051	118.962	0
97.7045	118.962	0
98.0039	118.962	0
98.3033	118.962	0
98.6027	118.962	0
98.9021	118.962	0
99.2015	118.962	0
99.5009	118.962	0
99.8003	118.962	0
100.1	118.962	0
100.399	118.962	0
100.699	118.962	0
100.998	118.962	0
101.297	118.962	0
101.597	118.962	0
101.896	118.962	0
102.196	118.962	0
102.495	118.962	0
102.794	118.962	0
103.094	118.962	0
103.393	118.962	0
103.693	118.962	0
103.992	118.962	0
104.291	118.962	0
104.591	118.962	0
104.89	118.962	0
105.19	118.962	0
105.489	118.962	0
105.788	118.962	0
106.088	118.962	0
106.387	118.962	0
106.687	118.962	0
106.986	118.962	0
107.285	118.962	0
107.585	118.962	0
107.884	118.962	0
108.184	118.962	0
108.483	118.962	0
108.782	118.962	0
109.082	118.962	0
109.381	118.962	0
109.681	118.962	0
109.98	118.962	0
110.279	118.962	0
110.579	118.962	0
110.878	118.962	0
111.178	118.962	0
111.477	118.962	0
111.776	118.962	0
112.076	118.962	0
112.375	118.962	0
112.675	118.962	0
112.974	118.962	0
113.273	118.962	0
113.573	118.962	0
113.872	118.962	0
114.172	118.962	0
114.471	118.962	0
114.77	118.962	0
115.07	118.962	0
115.369	118.962	0
115.669	118.962	0
115.968	118.962	0
116.267	118.962	0
116.567	118.962	0
116.866	118.962	0
117.166	118.962	0
117.465	118.962	0
117.764	118.962	0
118.064	118.962	0
118.363	118.962	0
118.663	118.962	0
118.962	118.962	0
119.261	118.962	0
119.561	118.962	0
119.86	118.962	0
120.16	118.962	0
120.459	118.962	0
120.758	118.962	0
121.058	118.962	0
121.357	118.962	0
121.657	118.962	0
121.956	118.962	0
122.255	118.962	0
122.555	118.962	0
122.854	118.962	0
123.154	118.962	0
123.453	118.962	0
123.752	118.962	0
124.052	118.962	0
124.351	118.962	0
124.651	118.962	0
124.95	118.962	0
125.249	118.962	0
125.549	118.962	0
125.848	118.962	0
126.148	118.962	0
126.447	118.962	0
126.746	118.962	0
127.046	118.962	0
127.345	118.962	0
127.645	118.962	0
127.944	118.962	0
128.243	118.962	0
128.543	118.962	0
128.842	118.962	0
129.142	118.962	0
129.441	118.962	0
129.74	118.962	0
130.04	118.962	0
130.339	118.962	0
130.639	118.962	0
130.938	118.962	0
131.237	118.962	0
131.537	118.962	0
131.836	118.962	0
132.136	118.962	0
132.435	118.962	0
132.734	118.962	0
133.034	118.962	0
133.333	118.962	0
133.633	118.962	0
133.932	118.962	0
134.231	118.962	0
134.531	118.962	0
134.83	118.962	0
135.13	118.962	0
135.429	118.962	0
135.728	118.962	0
136.028	118.962	0
136.327	118.962	0
136.627	118.962	0
136.926	118.962	0
137.225	118.962	0
137.525	118.962	0
137.824	118.962	0
138.124	118.962	0
138.423	118.962	0
138.722	118.962	0
139.022	118.962	0
139.321	118.962	0
139.621	118.962	0
139.92	118.962	0
140.219	118.962	0
140.519	118.962	0
140.818	118.962	0
141.118	118.962	0
141.417	118.962	0
141.716	118.962	0
142.016	118.962	0
142.315	118.962	0
142.615	118.962	0
142.914	118.962	0
143.213	118.962	0
143.513	118.962	0
143.812	118.962	0
144.112	118.962	0
144.411	118.962	0
144.71	118.962	0
145.01	118.962	0
145.309	118.962	0
145.609	118.962	0
145.908	118.962	0
146.207	118.962	0
146.507	118.962	0
146.806	118.962	0
147.106	118.962	0
147.405	118.962	0
147.704	118.962	0
148.004	118.962	0
148.303	118.962	0
148.603	118.962	0
148.902	118.962	0
149.201	118.962	0
149.501	118.962	0
149.8	118.962	0
150.1	118.962	0
150.399	118.962	0
150.699	118.962	0
150.998	118.962	0
151.297	118.962	0
151.597	118.962	0
151.896	118.962	0
152.196	118.962	0
152.495	118.962	0
152.794	118.962	0
153.094	118.962	0
153.393	118.962	0
153.693	118.962	0
153.992	118.962	0
154.291	118.962	0
154.591	118.962	0
154.89	118.962	0
155.19	118.962	0
155.489	118.962	0
155.788	118.962	0
156.088	118.962	0
156.387	118.962	0
156.687	118.962	0
156.986	118.962	0
157.285	118.962	0
157.585	118.962	0
157.884	118.962	0
158.184	118.962	0
158.483	118.962	0
158.782	118.962	0
159.082	118.962	0
159.381	118.962	0
159.681	118.962	0
0.0998	118.663	0
0.399201	118.663	0
0.698602	118.663	0
0.998003	118.663	0
1.2974	118.663	0
1.59681	118.663	0
1.89621	118.663	0
2.19561	118.663	0
2.49501	118.663	0
2.79441	118.663	0
3.09381	118.663	0
3.39321	118.663	0
3.69261	118.663	0
3.99201	118.663	0
4.29141	118.663	0
4.59082	118.663	0
4.89022	118.663	0
5.18962	118.663	0
5.48902	118.663	0
5.78842	118.663	0
6.08782	118.663	0
6.38722	118.663	0
6.68662	118.663	0
6.98602	118.663	0
7.28542	118.663	0
7.58483	118.663	0
7.88423	118.663	0
8.18363	118.663	0
8.48303	118.663	0
8.78243	118.663	0
9.08183	118.663	0
9.38123	118.663	0
9.68063	118.663	0
9.98003	118.663	0
10.2794	118.663	0
10.5788	118.663	0
10.8782	118.663	0
11.1776	118.663	0
11.477	118.663	0
11.7764	118.663	0
12.0758	118.663	0
12.3752	118.663	0
12.6746	118.663	0
12.974	118.663	0
13.2734	118.663	0
13.5728	118.663	0
13.8722	118.663	0
14.1716	118.663	0
14.471	118.663	0
14.7704	118.663	0
15.0698	118.663	0
15.3692	118.663	0
15.6687	118.663	0
15.9681	118.663	0
16.2675	118.663	0
16.5669	118.663	0
16.8663	118.663	0
17.1657	118.663	0
17.4651	118.663	0
17.7645	118.663	0
18.0639	118.663	0
18.3633	118.663	0
18.6627	118.663	0
18.9621	118.663	0
19.2615	118.663	0
19.5609	118.663	0
19.8603	118.663	0
20.1597	118.663	0
20.4591	118.663	0
20.7585	118.663	0
21.0579	118.663	0
21.3573	118.663	0
21.6567	118.663	0
21.9561	118.663	0
22.2555	118.663	0
22.5549	118.663	0
22.8543	118.663	0
23.1537	118.663	0
23.4531	118.663	0
23.7525	118.663	0
24.0519	118.663	0
24.3513	118.663	0
24.6507	118.663	0
24.9501	118.663	0
25.2495	118.663	0
25.5489	118.663	0
25.8483	118.663	0
26.1477	118.663	0
26.4471	118.663	0
26.7465	118.663	0
27.0459	118.663	0
27.3453	118.663	0
27.6447	118.663	0
27.9441	118.663	0
28.2435	118.663	0
28.5429	118.663	0
28.8423	118.663	0
29.1417	118.663	0
29.4411	118.663	0
29.7405	118.663	0
30.0399	118.663	0
30.3393	118.663	0
30.6387	118.663	0
30.9381	118.663	0
31.2375	118.663	0
31.5369	118.663	0
31.8363	118.663	0
32.1357	118.663	0
32.4351	118.663	0
32.7345	118.663	0
33.0339	118.663	0
33.3333	118.663	0
33.6327	118.663	0
33.9321	118.663	0
34.2315	118.663	0
34.5309	118.663	0
34.8303	118.663	0
35.1297	118.663	0
35.4291	118.663	0
35.7285	118.663	0
36.0279	118.663	0
36.3273	118.663	0
36.6267	118.663	0
36.9261	118.663	0
37.2255	118.663	0
37.5249	118.663	0
37.8243	118.663	0
38.1237	118.663	0
38.4231	118.663	0
38.7225	118.663	0
39.0219	118.663	0
39.3213	118.663	0
39.6207	118.663	0
39.9201	118.663	0
40.2195	118.663	0
40.5189	118.663	0
40.8183	118.663	0
41.1177	118.663	0
41.4171	118.663	0
41.7165	118.663	0
42.0159	118.663	0
42.3153	118.663	0
42.6147	118.663	0
42.9141	118.663	0
43.2135	118.663	0
43.5129	118.663	0
43.8123	118.663	0
44.1117	118.663	0
44.4111	118.663	0
44.7105	118.663	0
45.0099	118.663	0
45.3093	118.663	0
45.6087	118.663	0
45.9081	118.663	0
46.2075	118.663	0
46.507	118.663	0
46.8064	118.663	0
47.1058	118.663	0
47.4052	118.663	0
47.7046	118.663	0
48.004	118.663	0
48.3034	118.663	0
48.6028	118.663	0
48.9022	118.663	0
49.2016	118.663	0
49.501	118.663	0
49.8004	118.663	0
50.0998	118.663	0
50.3992	118.663	0
50.6986	118.663	0
50.998	118.663	0
51.2974	118.663	0
51.5968	118.663	0
51.8962	118.663	0
52.1956	118.663	0
52.495	118.663	0
52.7944	118.663	0
53.0938	118.663	0
53.3932	118.663	0
53.6926	118.663	0
53.992	118.663	0
54.2914	118.663	0
54.5908	118.663	0
54.8902	118.663	0
55.1896	118.663	0
55.489	118.663	0
55.7884	118.663	0
56.0878	118.663	0
56.3872	118.663	0
56.6866	118.663	0
56.986	118.663	0
57.2854	118.663	0
57.5848	118.663	0
57.8842	118.663	0
58.1836	118.663	0
58.483	118.663	0
58.7824	118.663	0
59.0818	118.663	0
59.3812	118.663	0
59.6806	118.663	0
59.98	118.663	0
60.2794	118.663	0
60.5788	118.663	0
60.8782	118.663	0
61.1776	118.663	0
61.477	118.663	0
61.7764	118.663	0
62.0758	118.663	0
62.3752	118.663	0
62.6746	118.663	0
62.974	118.663	0
63.2734	118.663	0
63.5728	118.663	0
63.8722	118.663	0
64.1716	118.663	0
64.471	118.663	0
64.7704	118.663	0
65.0698	118.663	0
65.3692	118.663	0
65.6686	118.663	0
65.968	118.663	0
66.2674	118.663	0
66.5668	118.663	0
66.8662	118.663	0
67.1656	118.663	0
67.465	118.663	0
67.7644	118.663	0
68.0638	118.663	0
68.3632	118.663	0
68.6626	118.663	0
68.962	118.663	0
69.2614	118.663	0
69.5608	118.663	0
69.8602	118.663	0
70.1596	118.663	0
70.459	118.663	0
70.7584	118.663	0
71.0578	118.663	0
71.3572	118.663	0
71.6566	118.663	0
71.956	118.663	0
72.2554	118.663	0
72.5548	118.663	0
72.8542	118.663	0
73.1536	118.663	0
73.453	118.663	0
73.7524	118.663	0
74.0518	118.663	0
74.3512	118.663	0
74.6506	118.663	0
74.95	118.663	0
75.2495	118.663	0
75.5489	118.663	0
75.8483	118.663	0
76.1477	118.663	0
76.4471	118.663	0
76.7465	118.663	0
77.0459	118.663	0
77.3453	118.663	0
77.6447	118.663	0
77.9441	118.663	0
78.2435	118.663	0
78.5429	118.663	0
78.8423	118.663	0
79.1417	118.663	0
79.4411	118.663	0
79.7405	118.663	0
80.0399	118.663	0
80.3393	118.663	0
80.6387	118.663	0
80.9381	118.663	0
81.2375	118.663	0
81.5369	118.663	0
81.8363	118.663	0
82.1357	118.663	0
82.4351	118.663	0
82.7345	118.663	0
83.0339	118.663	0
83.3333	118.663	0
83.6327	118.663	0
83.9321	118.663	0
84.2315	118.663	0
84.5309	118.663	0
84.8303	118.663	0
85.1297	118.663	0
85.4291	118.663	0
85.7285	118.663	0
86.0279	118.663	0
86.3273	118.663	0
86.6267	118.663	0
86.9261	118.663	0
87.2255	118.663	0
87.5249	118.663	0
87.8243	118.663	0
88.1237	118.663	0
88.4231	118.663	0
88.7225	118.663	0
89.0219	118.663	0
89.3213	118.663	0
89.6207	118.663	0
89.9201	118.663	0
90.2195	118.663	0
90.5189	118.663	0
90.8183	118.663	0
91.1177	118.663	0
91.4171	118.663	0
91.7165	118.663	0
92.0159	118.663	0
92.3153	118.663	0
92.6147	118.663	0
92.9141	118.663	0
93.2135	118.663	0
93.5129	118.663	0
93.8123	118.663	0
94.1117	118.663	0
94.4111	118.663	0
94.7105	118.663	0
95.0099	118.663	0
95.3093	118.663	0
95.6087	118.663	0
95.9081	118.663	0
96.2075	118.663	0
96.5069	118.663	0
96.8063	118.663	0
97.1057	118.663	0
97.4051	118.663	0
97.7045	118.663	0
98.0039	118.663	0
98.3033	118.663	0
98.6027	118.663	0
98.9021	118.663	0
99.2015	118.663	0
99.5009	118.663	0
99.8003	118.663	0
100.1	118.663	0
100.399	118.663	0
100.699	118.663	0
100.998	118.663	0
101.297	118.663	0
101.597	118.663	0
101.896	118.663	0
102.196	118.663	0
102.495	118.663	0
102.794	118.663	0
103.094	118.663	0
103.393	118.663	0
103.693	118.663	0
103.992	118.663	0
104.291	118.663	0
104.591	118.663	0
104.89	118.663	0
105.19	118.663	0
105.489	118.663	0
105.788	118.663	0
106.088	118.663	0
106.387	118.663	0
106.687	118.663	0
106.986	118.663	0
107.285	118.663	0
107.585	118.663	0
107.884	118.663	0
108.184	118.663	0
108.483	118.663	0
108.782	118.663	0
109.082	118.663	0
109.381	118.663	0
109.681	118.663	0
109.98	118.663	0
110.279	118.663	0
110.579	118.663	0
110.878	118.663	0
111.178	118.663	0
111.477	118.663	0
111.776	118.663	0
112.076	118.663	0
112.375	118.663	0
112.675	118.663	0
112.974	118.663	0
113.273	118.663	0
113.573	118.663	0
113.872	118.663	0
114.172	118.663	0
114.471	118.663	0
114.77	118.663	0
115.07	118.663	0
115.369	118.663	0
115.669	118.663	0
115.968	118.663	0
116.267	118.663	0
116.567	118.663	0
116.866	118.663	0
117.166	118.663	0
117.465	118.663	0
117.764	118.663	0
118.064	118.663	0
118.363	118.663	0
[truncated: 211,603+ more rows]

## Sheet: Fig5C
Resulting velocity PIV measurements 5 cm/s
Position X	Position Y	Velocity (m/s)
0.0998	119.561	0
0.399201	119.561	0
0.698602	119.561	0
0.998003	119.561	0
1.2974	119.561	0
1.59681	119.561	0
1.89621	119.561	0
2.19561	119.561	0
2.49501	119.561	0
2.79441	119.561	0
3.09381	119.561	0
3.39321	119.561	0
3.69261	119.561	0
3.99201	119.561	0
4.29141	119.561	0
4.59082	119.561	0
4.89022	119.561	0
5.18962	119.561	0
5.48902	119.561	0
5.78842	119.561	0
6.08782	119.561	0
6.38722	119.561	0
6.68662	119.561	0
6.98602	119.561	0
7.28542	119.561	0
7.58483	119.561	0
7.88423	119.561	0
8.18363	119.561	0
8.48303	119.561	0
8.78243	119.561	0
9.08183	119.561	0
9.38123	119.561	0
9.68063	119.561	0
9.98003	119.561	0
10.2794	119.561	0
10.5788	119.561	0
10.8782	119.561	0
11.1776	119.561	0
11.477	119.561	0
11.7764	119.561	0
12.0758	119.561	0
12.3752	119.561	0
12.6746	119.561	0
12.974	119.561	0
13.2734	119.561	0
13.5728	119.561	0
13.8722	119.561	0
14.1716	119.561	0
14.471	119.561	0
14.7704	119.561	0
15.0698	119.561	0
15.3692	119.561	0
15.6687	119.561	0
15.9681	119.561	0
16.2675	119.561	0
16.5669	119.561	0
16.8663	119.561	0
17.1657	119.561	0
17.4651	119.561	0
17.7645	119.561	0
18.0639	119.561	0
18.3633	119.561	0
18.6627	119.561	0
18.9621	119.561	0
19.2615	119.561	0
19.5609	119.561	0
19.8603	119.561	0
20.1597	119.561	0
20.4591	119.561	0
20.7585	119.561	0
21.0579	119.561	0
21.3573	119.561	0
21.6567	119.561	0
21.9561	119.561	0
22.2555	119.561	0
22.5549	119.561	0
22.8543	119.561	0
23.1537	119.561	0
23.4531	119.561	0
23.7525	119.561	0
24.0519	119.561	0
24.3513	119.561	0
24.6507	119.561	0
24.9501	119.561	0
25.2495	119.561	0
25.5489	119.561	0
25.8483	119.561	0
26.1477	119.561	0
26.4471	119.561	0
26.7465	119.561	0
27.0459	119.561	0
27.3453	119.561	0
27.6447	119.561	0
27.9441	119.561	0
28.2435	119.561	0
28.5429	119.561	0
28.8423	119.561	0
29.1417	119.561	0
29.4411	119.561	0
29.7405	119.561	0
30.0399	119.561	0
30.3393	119.561	0
30.6387	119.561	0
30.9381	119.561	0
31.2375	119.561	0
31.5369	119.561	0
31.8363	119.561	0
32.1357	119.561	0
32.4351	119.561	0
32.7345	119.561	0
33.0339	119.561	0
33.3333	119.561	0
33.6327	119.561	0
33.9321	119.561	0
34.2315	119.561	0
34.5309	119.561	0
34.8303	119.561	0
35.1297	119.561	0
35.4291	119.561	0
35.7285	119.561	0
36.0279	119.561	0
36.3273	119.561	0
36.6267	119.561	0
36.9261	119.561	0
37.2255	119.561	0
37.5249	119.561	0
37.8243	119.561	0
38.1237	119.561	0
38.4231	119.561	0
38.7225	119.561	0
39.0219	119.561	0
39.3213	119.561	0
39.6207	119.561	0
39.9201	119.561	0
40.2195	119.561	0
40.5189	119.561	0
40.8183	119.561	0
41.1177	119.561	0
41.4171	119.561	0
41.7165	119.561	0
42.0159	119.561	0
42.3153	119.561	0
42.6147	119.561	0
42.9141	119.561	0
43.2135	119.561	0
43.5129	119.561	0
43.8123	119.561	0
44.1117	119.561	0
44.4111	119.561	0
44.7105	119.561	0
45.0099	119.561	0
45.3093	119.561	0
45.6087	119.561	0
45.9081	119.561	0
46.2075	119.561	0
46.507	119.561	0
46.8064	119.561	0
47.1058	119.561	0
47.4052	119.561	0
47.7046	119.561	0
48.004	119.561	0
48.3034	119.561	0
48.6028	119.561	0
48.9022	119.561	0
49.2016	119.561	0
49.501	119.561	0
49.8004	119.561	0
50.0998	119.561	0
50.3992	119.561	0
50.6986	119.561	0
50.998	119.561	0
51.2974	119.561	0
51.5968	119.561	0
51.8962	119.561	0
52.1956	119.561	0
52.495	119.561	0
52.7944	119.561	0
53.0938	119.561	0
53.3932	119.561	0
53.6926	119.561	0
53.992	119.561	0
54.2914	119.561	0
54.5908	119.561	0
54.8902	119.561	0
55.1896	119.561	0
55.489	119.561	0
55.7884	119.561	0
56.0878	119.561	0
56.3872	119.561	0
56.6866	119.561	0
56.986	119.561	0
57.2854	119.561	0
57.5848	119.561	0
57.8842	119.561	0
58.1836	119.561	0
58.483	119.561	0
58.7824	119.561	0
59.0818	119.561	0
59.3812	119.561	0
59.6806	119.561	0
59.98	119.561	0
60.2794	119.561	0
60.5788	119.561	0
60.8782	119.561	0
61.1776	119.561	0
61.477	119.561	0
61.7764	119.561	0
62.0758	119.561	0
62.3752	119.561	0
62.6746	119.561	0
62.974	119.561	0
63.2734	119.561	0
63.5728	119.561	0
63.8722	119.561	0
64.1716	119.561	0
64.471	119.561	0
64.7704	119.561	0
65.0698	119.561	0
65.3692	119.561	0
65.6686	119.561	0
65.968	119.561	0
66.2674	119.561	0
66.5668	119.561	0
66.8662	119.561	0
67.1656	119.561	0
67.465	119.561	0
67.7644	119.561	0
68.0638	119.561	0
68.3632	119.561	0
68.6626	119.561	0
68.962	119.561	0
69.2614	119.561	0
69.5608	119.561	0
69.8602	119.561	0
70.1596	119.561	0
70.459	119.561	0
70.7584	119.561	0
71.0578	119.561	0
71.3572	119.561	0
71.6566	119.561	0
71.956	119.561	0
72.2554	119.561	0
72.5548	119.561	0
72.8542	119.561	0
73.1536	119.561	0
73.453	119.561	0
73.7524	119.561	0
74.0518	119.561	0
74.3512	119.561	0
74.6506	119.561	0
74.95	119.561	0
75.2495	119.561	0
75.5489	119.561	0
75.8483	119.561	0
76.1477	119.561	0
76.4471	119.561	0
76.7465	119.561	0
77.0459	119.561	0
77.3453	119.561	0
77.6447	119.561	0
77.9441	119.561	0
78.2435	119.561	0
78.5429	119.561	0
78.8423	119.561	0
79.1417	119.561	0
79.4411	119.561	0
79.7405	119.561	0
80.0399	119.561	0
80.3393	119.561	0
80.6387	119.561	0
80.9381	119.561	0
81.2375	119.561	0
81.5369	119.561	0
81.8363	119.561	0
82.1357	119.561	0
82.4351	119.561	0
82.7345	119.561	0
83.0339	119.561	0
83.3333	119.561	0
83.6327	119.561	0
83.9321	119.561	0
84.2315	119.561	0
84.5309	119.561	0
84.8303	119.561	0
85.1297	119.561	0
85.4291	119.561	0
85.7285	119.561	0
86.0279	119.561	0
86.3273	119.561	0
86.6267	119.561	0
86.9261	119.561	0
87.2255	119.561	0
87.5249	119.561	0
87.8243	119.561	0
88.1237	119.561	0
88.4231	119.561	0
88.7225	119.561	0
89.0219	119.561	0
89.3213	119.561	0
89.6207	119.561	0
89.9201	119.561	0
90.2195	119.561	0
90.5189	119.561	0
90.8183	119.561	0
91.1177	119.561	0
91.4171	119.561	0
91.7165	119.561	0
92.0159	119.561	0
92.3153	119.561	0
92.6147	119.561	0
92.9141	119.561	0
93.2135	119.561	0
93.5129	119.561	0
93.8123	119.561	0
94.1117	119.561	0
94.4111	119.561	0
94.7105	119.561	0
95.0099	119.561	0
95.3093	119.561	0
95.6087	119.561	0
95.9081	119.561	0
96.2075	119.561	0
96.5069	119.561	0
96.8063	119.561	0
97.1057	119.561	0
97.4051	119.561	0
97.7045	119.561	0
98.0039	119.561	0
98.3033	119.561	0
98.6027	119.561	0
98.9021	119.561	0
99.2015	119.561	0
99.5009	119.561	0
99.8003	119.561	0
100.1	119.561	0
100.399	119.561	0
100.699	119.561	0
100.998	119.561	0
101.297	119.561	0
101.597	119.561	0
101.896	119.561	0
102.196	119.561	0
102.495	119.561	0
102.794	119.561	0
103.094	119.561	0
103.393	119.561	0
103.693	119.561	0
103.992	119.561	0
104.291	119.561	0
104.591	119.561	0
104.89	119.561	0
105.19	119.561	0
105.489	119.561	0
105.788	119.561	0
106.088	119.561	0
106.387	119.561	0
106.687	119.561	0
106.986	119.561	0
107.285	119.561	0
107.585	119.561	0
107.884	119.561	0
108.184	119.561	0
108.483	119.561	0
108.782	119.561	0
109.082	119.561	0
109.381	119.561	0
109.681	119.561	0
109.98	119.561	0
110.279	119.561	0
110.579	119.561	0
110.878	119.561	0
111.178	119.561	0
111.477	119.561	0
111.776	119.561	0
112.076	119.561	0
112.375	119.561	0
112.675	119.561	0
112.974	119.561	0
113.273	119.561	0
113.573	119.561	0
113.872	119.561	0
114.172	119.561	0
114.471	119.561	0
114.77	119.561	0
115.07	119.561	0
115.369	119.561	0
115.669	119.561	0
115.968	119.561	0
116.267	119.561	0
116.567	119.561	0
116.866	119.561	0
117.166	119.561	0
117.465	119.561	0
117.764	119.561	0
118.064	119.561	0
118.363	119.561	0
118.663	119.561	0
118.962	119.561	0
119.261	119.561	0
119.561	119.561	0
119.86	119.561	0
120.16	119.561	0
120.459	119.561	0
120.758	119.561	0
121.058	119.561	0
121.357	119.561	0
121.657	119.561	0
121.956	119.561	0
122.255	119.561	0
122.555	119.561	0
122.854	119.561	0
123.154	119.561	0
123.453	119.561	0
123.752	119.561	0
124.052	119.561	0
124.351	119.561	0
124.651	119.561	0
124.95	119.561	0
125.249	119.561	0
125.549	119.561	0
125.848	119.561	0
126.148	119.561	0
126.447	119.561	0
126.746	119.561	0
127.046	119.561	0
127.345	119.561	0
127.645	119.561	0
127.944	119.561	0
128.243	119.561	0
128.543	119.561	0
128.842	119.561	0
129.142	119.561	0
129.441	119.561	0
129.74	119.561	0
130.04	119.561	0
130.339	119.561	0
130.639	119.561	0
130.938	119.561	0
131.237	119.561	0
131.537	119.561	0
131.836	119.561	0
132.136	119.561	0
132.435	119.561	0
132.734	119.561	0
133.034	119.561	0
133.333	119.561	0
133.633	119.561	0
133.932	119.561	0
134.231	119.561	0
134.531	119.561	0
134.83	119.561	0
135.13	119.561	0
135.429	119.561	0
135.728	119.561	0
136.028	119.561	0
136.327	119.561	0
136.627	119.561	0
136.926	119.561	0
137.225	119.561	0
137.525	119.561	0
137.824	119.561	0
138.124	119.561	0
138.423	119.561	0
138.722	119.561	0
139.022	119.561	0
139.321	119.561	0
139.621	119.561	0
139.92	119.561	0
140.219	119.561	0
140.519	119.561	0
140.818	119.561	0
141.118	119.561	0
141.417	119.561	0
141.716	119.561	0
142.016	119.561	0
142.315	119.561	0
142.615	119.561	0
142.914	119.561	0
143.213	119.561	0
143.513	119.561	0
143.812	119.561	0
144.112	119.561	0
144.411	119.561	0
144.71	119.561	0
145.01	119.561	0
145.309	119.561	0
145.609	119.561	0
145.908	119.561	0
146.207	119.561	0
146.507	119.561	0
146.806	119.561	0
147.106	119.561	0
147.405	119.561	0
147.704	119.561	0
148.004	119.561	0
148.303	119.561	0
148.603	119.561	0
148.902	119.561	0
149.201	119.561	0
149.501	119.561	0
149.8	119.561	0
150.1	119.561	0
150.399	119.561	0
150.699	119.561	0
150.998	119.561	0
151.297	119.561	0
151.597	119.561	0
151.896	119.561	0
152.196	119.561	0
152.495	119.561	0
152.794	119.561	0
153.094	119.561	0
153.393	119.561	0
153.693	119.561	0
153.992	119.561	0
154.291	119.561	0
154.591	119.561	0
154.89	119.561	0
155.19	119.561	0
155.489	119.561	0
155.788	119.561	0
156.088	119.561	0
156.387	119.561	0
156.687	119.561	0
156.986	119.561	0
157.285	119.561	0
157.585	119.561	0
157.884	119.561	0
158.184	119.561	0
158.483	119.561	0
158.782	119.561	0
159.082	119.561	0
159.381	119.561	0
159.681	119.561	0
0.0998	119.262	0
0.399201	119.262	0
0.698602	119.262	0
0.998003	119.262	0
1.2974	119.262	0
1.59681	119.262	0
1.89621	119.262	0
2.19561	119.262	0
2.49501	119.262	0
2.79441	119.262	0
3.09381	119.262	0
3.39321	119.262	0
3.69261	119.262	0
3.99201	119.262	0
4.29141	119.262	0
4.59082	119.262	0
4.89022	119.262	0
5.18962	119.262	0
5.48902	119.262	0
5.78842	119.262	0
6.08782	119.262	0
6.38722	119.262	0
6.68662	119.262	0
6.98602	119.262	0
7.28542	119.262	0
7.58483	119.262	0
7.88423	119.262	0
8.18363	119.262	0
8.48303	119.262	0
8.78243	119.262	0
9.08183	119.262	0
9.38123	119.262	0
9.68063	119.262	0
9.98003	119.262	0
10.2794	119.262	0
10.5788	119.262	0
10.8782	119.262	0
11.1776	119.262	0
11.477	119.262	0
11.7764	119.262	0
12.0758	119.262	0
12.3752	119.262	0
12.6746	119.262	0
12.974	119.262	0
13.2734	119.262	0
13.5728	119.262	0
13.8722	119.262	0
14.1716	119.262	0
14.471	119.262	0
14.7704	119.262	0
15.0698	119.262	0
15.3692	119.262	0
15.6687	119.262	0
15.9681	119.262	0
16.2675	119.262	0
16.5669	119.262	0
16.8663	119.262	0
17.1657	119.262	0
17.4651	119.262	0
17.7645	119.262	0
18.0639	119.262	0
18.3633	119.262	0
18.6627	119.262	0
18.9621	119.262	0
19.2615	119.262	0
19.5609	119.262	0
19.8603	119.262	0
20.1597	119.262	0
20.4591	119.262	0
20.7585	119.262	0
21.0579	119.262	0
21.3573	119.262	0
21.6567	119.262	0
21.9561	119.262	0
22.2555	119.262	0
22.5549	119.262	0
22.8543	119.262	0
23.1537	119.262	0
23.4531	119.262	0
23.7525	119.262	0
24.0519	119.262	0
24.3513	119.262	0
24.6507	119.262	0
24.9501	119.262	0
25.2495	119.262	0
25.5489	119.262	0
25.8483	119.262	0
26.1477	119.262	0
26.4471	119.262	0
26.7465	119.262	0
27.0459	119.262	0
27.3453	119.262	0
27.6447	119.262	0
27.9441	119.262	0
28.2435	119.262	0
28.5429	119.262	0
28.8423	119.262	0
29.1417	119.262	0
29.4411	119.262	0
29.7405	119.262	0
30.0399	119.262	0
30.3393	119.262	0
30.6387	119.262	0
30.9381	119.262	0
31.2375	119.262	0
31.5369	119.262	0
31.8363	119.262	0
32.1357	119.262	0
32.4351	119.262	0
32.7345	119.262	0
33.0339	119.262	0
33.3333	119.262	0
33.6327	119.262	0
33.9321	119.262	0
34.2315	119.262	0
34.5309	119.262	0
34.8303	119.262	0
35.1297	119.262	0
35.4291	119.262	0
35.7285	119.262	0
36.0279	119.262	0
36.3273	119.262	0
36.6267	119.262	0
36.9261	119.262	0
37.2255	119.262	0
37.5249	119.262	0
37.8243	119.262	0
38.1237	119.262	0
38.4231	119.262	0
38.7225	119.262	0
39.0219	119.262	0
39.3213	119.262	0
39.6207	119.262	0
39.9201	119.262	0
40.2195	119.262	0
40.5189	119.262	0
40.8183	119.262	0
41.1177	119.262	0
41.4171	119.262	0
41.7165	119.262	0
42.0159	119.262	0
42.3153	119.262	0
42.6147	119.262	0
42.9141	119.262	0
43.2135	119.262	0
43.5129	119.262	0
43.8123	119.262	0
44.1117	119.262	0
44.4111	119.262	0
44.7105	119.262	0
45.0099	119.262	0
45.3093	119.262	0
45.6087	119.262	0
45.9081	119.262	0
46.2075	119.262	0
46.507	119.262	0
46.8064	119.262	0
47.1058	119.262	0
47.4052	119.262	0
47.7046	119.262	0
48.004	119.262	0
48.3034	119.262	0
48.6028	119.262	0
48.9022	119.262	0
49.2016	119.262	0
49.501	119.262	0
49.8004	119.262	0
50.0998	119.262	0
50.3992	119.262	0
50.6986	119.262	0
50.998	119.262	0
51.2974	119.262	0
51.5968	119.262	0
51.8962	119.262	0
52.1956	119.262	0
52.495	119.262	0
52.7944	119.262	0
53.0938	119.262	0
53.3932	119.262	0
53.6926	119.262	0
53.992	119.262	0
54.2914	119.262	0
54.5908	119.262	0
54.8902	119.262	0
55.1896	119.262	0
55.489	119.262	0
55.7884	119.262	0
56.0878	119.262	0
56.3872	119.262	0
56.6866	119.262	0
56.986	119.262	0
57.2854	119.262	0
57.5848	119.262	0
57.8842	119.262	0
58.1836	119.262	0
58.483	119.262	0
58.7824	119.262	0
59.0818	119.262	0
59.3812	119.262	0
59.6806	119.262	0
59.98	119.262	0
60.2794	119.262	0
60.5788	119.262	0
60.8782	119.262	0
61.1776	119.262	0
61.477	119.262	0
61.7764	119.262	0
62.0758	119.262	0
62.3752	119.262	0
62.6746	119.262	0
62.974	119.262	0
63.2734	119.262	0
63.5728	119.262	0
63.8722	119.262	0
64.1716	119.262	0
64.471	119.262	0
64.7704	119.262	0
65.0698	119.262	0
65.3692	119.262	0
65.6686	119.262	0
65.968	119.262	0
66.2674	119.262	0
66.5668	119.262	0
66.8662	119.262	0
67.1656	119.262	0
67.465	119.262	0
67.7644	119.262	0
68.0638	119.262	0
68.3632	119.262	0
68.6626	119.262	0
68.962	119.262	0
69.2614	119.262	0
69.5608	119.262	0
69.8602	119.262	0
70.1596	119.262	0
70.459	119.262	0
70.7584	119.262	0
71.0578	119.262	0
71.3572	119.262	0
71.6566	119.262	0
71.956	119.262	0
72.2554	119.262	0
72.5548	119.262	0
72.8542	119.262	0
73.1536	119.262	0
73.453	119.262	0
73.7524	119.262	0
74.0518	119.262	0
74.3512	119.262	0
74.6506	119.262	0
74.95	119.262	0
75.2495	119.262	0
75.5489	119.262	0
75.8483	119.262	0
76.1477	119.262	0
76.4471	119.262	0
76.7465	119.262	0
77.0459	119.262	0
77.3453	119.262	0
77.6447	119.262	0
77.9441	119.262	0
78.2435	119.262	0
78.5429	119.262	0
78.8423	119.262	0
79.1417	119.262	0
79.4411	119.262	0
79.7405	119.262	0
80.0399	119.262	0
80.3393	119.262	0
80.6387	119.262	0
80.9381	119.262	0
81.2375	119.262	0
81.5369	119.262	0
81.8363	119.262	0
82.1357	119.262	0
82.4351	119.262	0
82.7345	119.262	0
83.0339	119.262	0
83.3333	119.262	0
83.6327	119.262	0
83.9321	119.262	0
84.2315	119.262	0
84.5309	119.262	0
84.8303	119.262	0
85.1297	119.262	0
85.4291	119.262	0
85.7285	119.262	0
86.0279	119.262	0
86.3273	119.262	0
86.6267	119.262	0
86.9261	119.262	0
87.2255	119.262	0
87.5249	119.262	0
87.8243	119.262	0
88.1237	119.262	0
88.4231	119.262	0
88.7225	119.262	0
89.0219	119.262	0
89.3213	119.262	0
89.6207	119.262	0
89.9201	119.262	0
90.2195	119.262	0
90.5189	119.262	0
90.8183	119.262	0
91.1177	119.262	0
91.4171	119.262	0
91.7165	119.262	0
92.0159	119.262	0
92.3153	119.262	0
92.6147	119.262	0
92.9141	119.262	0
93.2135	119.262	0
93.5129	119.262	0
93.8123	119.262	0
94.1117	119.262	0
94.4111	119.262	0
94.7105	119.262	0
95.0099	119.262	0
95.3093	119.262	0
95.6087	119.262	0
95.9081	119.262	0
96.2075	119.262	0
96.5069	119.262	0
96.8063	119.262	0
97.1057	119.262	0
97.4051	119.262	0
97.7045	119.262	0
98.0039	119.262	0
98.3033	119.262	0
98.6027	119.262	0
98.9021	119.262	0
99.2015	119.262	0
99.5009	119.262	0
99.8003	119.262	0
100.1	119.262	0
100.399	119.262	0
100.699	119.262	0
100.998	119.262	0
101.297	119.262	0
101.597	119.262	0
101.896	119.262	0
102.196	119.262	0
102.495	119.262	0
102.794	119.262	0
103.094	119.262	0
103.393	119.262	0
103.693	119.262	0
103.992	119.262	0
104.291	119.262	0
104.591	119.262	0
104.89	119.262	0
105.19	119.262	0
105.489	119.262	0
105.788	119.262	0
106.088	119.262	0
106.387	119.262	0
106.687	119.262	0
106.986	119.262	0
107.285	119.262	0
107.585	119.262	0
107.884	119.262	0
108.184	119.262	0
108.483	119.262	0
108.782	119.262	0
109.082	119.262	0
109.381	119.262	0
109.681	119.262	0
109.98	119.262	0
110.279	119.262	0
110.579	119.262	0
110.878	119.262	0
111.178	119.262	0
111.477	119.262	0
111.776	119.262	0
112.076	119.262	0
112.375	119.262	0
112.675	119.262	0
112.974	119.262	0
113.273	119.262	0
113.573	119.262	0
113.872	119.262	0
114.172	119.262	0
114.471	119.262	0
114.77	119.262	0
115.07	119.262	0
115.369	119.262	0
115.669	119.262	0
115.968	119.262	0
116.267	119.262	0
116.567	119.262	0
116.866	119.262	0
117.166	119.262	0
117.465	119.262	0
117.764	119.262	0
118.064	119.262	0
118.363	119.262	0
118.663	119.262	0
118.962	119.262	0
119.261	119.262	0
119.561	119.262	0
119.86	119.262	0
120.16	119.262	0
120.459	119.262	0
120.758	119.262	0
121.058	119.262	0
121.357	119.262	0
121.657	119.262	0
121.956	119.262	0
122.255	119.262	0
122.555	119.262	0
122.854	119.262	0
123.154	119.262	0
123.453	119.262	0
123.752	119.262	0
124.052	119.262	0
124.351	119.262	0
124.651	119.262	0
124.95	119.262	0
125.249	119.262	0
125.549	119.262	0
125.848	119.262	0
126.148	119.262	0
126.447	119.262	0
126.746	119.262	0
127.046	119.262	0
127.345	119.262	0
127.645	119.262	0
127.944	119.262	0
128.243	119.262	0
128.543	119.262	0
128.842	119.262	0
129.142	119.262	0
129.441	119.262	0
129.74	119.262	0
130.04	119.262	0
130.339	119.262	0
130.639	119.262	0
130.938	119.262	0
131.237	119.262	0
131.537	119.262	0
131.836	119.262	0
132.136	119.262	0
132.435	119.262	0
132.734	119.262	0
133.034	119.262	0
133.333	119.262	0
133.633	119.262	0
133.932	119.262	0
134.231	119.262	0
134.531	119.262	0
134.83	119.262	0
135.13	119.262	0
135.429	119.262	0
135.728	119.262	0
136.028	119.262	0
136.327	119.262	0
136.627	119.262	0
136.926	119.262	0
137.225	119.262	0
137.525	119.262	0
137.824	119.262	0
138.124	119.262	0
138.423	119.262	0
138.722	119.262	0
139.022	119.262	0
139.321	119.262	0
139.621	119.262	0
139.92	119.262	0
140.219	119.262	0
140.519	119.262	0
140.818	119.262	0
141.118	119.262	0
141.417	119.262	0
141.716	119.262	0
142.016	119.262	0
142.315	119.262	0
142.615	119.262	0
142.914	119.262	0
143.213	119.262	0
143.513	119.262	0
143.812	119.262	0
144.112	119.262	0
144.411	119.262	0
144.71	119.262	0
145.01	119.262	0
145.309	119.262	0
145.609	119.262	0
145.908	119.262	0
146.207	119.262	0
146.507	119.262	0
146.806	119.262	0
147.106	119.262	0
147.405	119.262	0
147.704	119.262	0
148.004	119.262	0
148.303	119.262	0
148.603	119.262	0
148.902	119.262	0
149.201	119.262	0
149.501	119.262	0
149.8	119.262	0
150.1	119.262	0
150.399	119.262	0
150.699	119.262	0
150.998	119.262	0
151.297	119.262	0
151.597	119.262	0
151.896	119.262	0
152.196	119.262	0
152.495	119.262	0
152.794	119.262	0
153.094	119.262	0
153.393	119.262	0
153.693	119.262	0
153.992	119.262	0
154.291	119.262	0
154.591	119.262	0
154.89	119.262	0
155.19	119.262	0
155.489	119.262	0
155.788	119.262	0
156.088	119.262	0
156.387	119.262	0
156.687	119.262	0
156.986	119.262	0
157.285	119.262	0
157.585	119.262	0
157.884	119.262	0
158.184	119.262	0
158.483	119.262	0
158.782	119.262	0
159.082	119.262	0
159.381	119.262	0
159.681	119.262	0
0.0998	118.962	0
0.399201	118.962	0
0.698602	118.962	0
0.998003	118.962	0
1.2974	118.962	0
1.59681	118.962	0
1.89621	118.962	0
2.19561	118.962	0
2.49501	118.962	0
2.79441	118.962	0
3.09381	118.962	0
3.39321	118.962	0
3.69261	118.962	0
3.99201	118.962	0
4.29141	118.962	0
4.59082	118.962	0
4.89022	118.962	0
5.18962	118.962	0
5.48902	118.962	0
5.78842	118.962	0
6.08782	118.962	0
6.38722	118.962	0
6.68662	118.962	0
6.98602	118.962	0
7.28542	118.962	0
7.58483	118.962	0
7.88423	118.962	0
8.18363	118.962	0
8.48303	118.962	0
8.78243	118.962	0
9.08183	118.962	0
9.38123	118.962	0
9.68063	118.962	0
9.98003	118.962	0
10.2794	118.962	0
10.5788	118.962	0
10.8782	118.962	0
11.1776	118.962	0
11.477	118.962	0
11.7764	118.962	0
12.0758	118.962	0
12.3752	118.962	0
12.6746	118.962	0
12.974	118.962	0
13.2734	118.962	0
13.5728	118.962	0
13.8722	118.962	0
14.1716	118.962	0
14.471	118.962	0
14.7704	118.962	0
15.0698	118.962	0
15.3692	118.962	0
15.6687	118.962	0
15.9681	118.962	0
16.2675	118.962	0
16.5669	118.962	0
16.8663	118.962	0
17.1657	118.962	0
17.4651	118.962	0
17.7645	118.962	0
18.0639	118.962	0
18.3633	118.962	0
18.6627	118.962	0
18.9621	118.962	0
19.2615	118.962	0
19.5609	118.962	0
19.8603	118.962	0
20.1597	118.962	0
20.4591	118.962	0
20.7585	118.962	0
21.0579	118.962	0
21.3573	118.962	0
21.6567	118.962	0
21.9561	118.962	0
22.2555	118.962	0
22.5549	118.962	0
22.8543	118.962	0
23.1537	118.962	0
23.4531	118.962	0
23.7525	118.962	0
24.0519	118.962	0
24.3513	118.962	0
24.6507	118.962	0
24.9501	118.962	0
25.2495	118.962	0
25.5489	118.962	0
25.8483	118.962	0
26.1477	118.962	0
26.4471	118.962	0
26.7465	118.962	0
27.0459	118.962	0
27.3453	118.962	0
27.6447	118.962	0
27.9441	118.962	0
28.2435	118.962	0
28.5429	118.962	0
28.8423	118.962	0
29.1417	118.962	0
29.4411	118.962	0
29.7405	118.962	0
30.0399	118.962	0
30.3393	118.962	0
30.6387	118.962	0
30.9381	118.962	0
31.2375	118.962	0
31.5369	118.962	0
31.8363	118.962	0
32.1357	118.962	0
32.4351	118.962	0
32.7345	118.962	0
33.0339	118.962	0
33.3333	118.962	0
33.6327	118.962	0
33.9321	118.962	0
34.2315	118.962	0
34.5309	118.962	0
34.8303	118.962	0
35.1297	118.962	0
35.4291	118.962	0
35.7285	118.962	0
36.0279	118.962	0
36.3273	118.962	0
36.6267	118.962	0
36.9261	118.962	0
37.2255	118.962	0
37.5249	118.962	0
37.8243	118.962	0
38.1237	118.962	0
38.4231	118.962	0
38.7225	118.962	0
39.0219	118.962	0
39.3213	118.962	0
39.6207	118.962	0
39.9201	118.962	0
40.2195	118.962	0
40.5189	118.962	0
40.8183	118.962	0
41.1177	118.962	0
41.4171	118.962	0
41.7165	118.962	0
42.0159	118.962	0
42.3153	118.962	0
42.6147	118.962	0
42.9141	118.962	0
43.2135	118.962	0
43.5129	118.962	0
43.8123	118.962	0
44.1117	118.962	0
44.4111	118.962	0
44.7105	118.962	0
45.0099	118.962	0
45.3093	118.962	0
45.6087	118.962	0
45.9081	118.962	0
46.2075	118.962	0
46.507	118.962	0
46.8064	118.962	0
47.1058	118.962	0
47.4052	118.962	0
47.7046	118.962	0
48.004	118.962	0
48.3034	118.962	0
48.6028	118.962	0
48.9022	118.962	0
49.2016	118.962	0
49.501	118.962	0
49.8004	118.962	0
50.0998	118.962	0
50.3992	118.962	0
50.6986	118.962	0
50.998	118.962	0
51.2974	118.962	0
51.5968	118.962	0
51.8962	118.962	0
52.1956	118.962	0
52.495	118.962	0
52.7944	118.962	0
53.0938	118.962	0
53.3932	118.962	0
53.6926	118.962	0
53.992	118.962	0
54.2914	118.962	0
54.5908	118.962	0
54.8902	118.962	0
55.1896	118.962	0
55.489	118.962	0
55.7884	118.962	0
56.0878	118.962	0
56.3872	118.962	0
56.6866	118.962	0
56.986	118.962	0
57.2854	118.962	0
57.5848	118.962	0
57.8842	118.962	0
58.1836	118.962	0
58.483	118.962	0
58.7824	118.962	0
59.0818	118.962	0
59.3812	118.962	0
59.6806	118.962	0
59.98	118.962	0
60.2794	118.962	0
60.5788	118.962	0
60.8782	118.962	0
61.1776	118.962	0
61.477	118.962	0
61.7764	118.962	0
62.0758	118.962	0
62.3752	118.962	0
62.6746	118.962	0
62.974	118.962	0
63.2734	118.962	0
63.5728	118.962	0
63.8722	118.962	0
64.1716	118.962	0
64.471	118.962	0
64.7704	118.962	0
65.0698	118.962	0
65.3692	118.962	0
65.6686	118.962	0
65.968	118.962	0
66.2674	118.962	0
66.5668	118.962	0
66.8662	118.962	0
67.1656	118.962	0
67.465	118.962	0
67.7644	118.962	0
68.0638	118.962	0
68.3632	118.962	0
68.6626	118.962	0
68.962	118.962	0
69.2614	118.962	0
69.5608	118.962	0
69.8602	118.962	0
70.1596	118.962	0
70.459	118.962	0
70.7584	118.962	0
71.0578	118.962	0
71.3572	118.962	0
71.6566	118.962	0
71.956	118.962	0
72.2554	118.962	0
72.5548	118.962	0
72.8542	118.962	0
73.1536	118.962	0
73.453	118.962	0
73.7524	118.962	0
74.0518	118.962	0
74.3512	118.962	0
74.6506	118.962	0
74.95	118.962	0
75.2495	118.962	0
75.5489	118.962	0
75.8483	118.962	0
76.1477	118.962	0
76.4471	118.962	0
76.7465	118.962	0
77.0459	118.962	0
77.3453	118.962	0
77.6447	118.962	0
77.9441	118.962	0
78.2435	118.962	0
78.5429	118.962	0
78.8423	118.962	0
79.1417	118.962	0
79.4411	118.962	0
79.7405	118.962	0
80.0399	118.962	0
80.3393	118.962	0
80.6387	118.962	0
80.9381	118.962	0
81.2375	118.962	0
81.5369	118.962	0
81.8363	118.962	0
82.1357	118.962	0
82.4351	118.962	0
82.7345	118.962	0
83.0339	118.962	0
83.3333	118.962	0
83.6327	118.962	0
83.9321	118.962	0
84.2315	118.962	0
84.5309	118.962	0
84.8303	118.962	0
85.1297	118.962	0
85.4291	118.962	0
85.7285	118.962	0
86.0279	118.962	0
86.3273	118.962	0
86.6267	118.962	0
86.9261	118.962	0
87.2255	118.962	0
87.5249	118.962	0
87.8243	118.962	0
88.1237	118.962	0
88.4231	118.962	0
88.7225	118.962	0
89.0219	118.962	0
89.3213	118.962	0
89.6207	118.962	0
89.9201	118.962	0
90.2195	118.962	0
90.5189	118.962	0
90.8183	118.962	0
91.1177	118.962	0
91.4171	118.962	0
91.7165	118.962	0
92.0159	118.962	0
92.3153	118.962	0
92.6147	118.962	0
92.9141	118.962	0
93.2135	118.962	0
93.5129	118.962	0
93.8123	118.962	0
94.1117	118.962	0
94.4111	118.962	0
94.7105	118.962	0
95.0099	118.962	0
95.3093	118.962	0
95.6087	118.962	0
95.9081	118.962	0
96.2075	118.962	0
96.5069	118.962	0
96.8063	118.962	0
97.1057	118.962	0
97.4051	118.962	0
97.7045	118.962	0
98.0039	118.962	0
98.3033	118.962	0
98.6027	118.962	0
98.9021	118.962	0
99.2015	118.962	0
99.5009	118.962	0
99.8003	118.962	0
100.1	118.962	0
100.399	118.962	0
100.699	118.962	0
100.998	118.962	0
101.297	118.962	0
101.597	118.962	0
101.896	118.962	0
102.196	118.962	0
102.495	118.962	0
102.794	118.962	0
103.094	118.962	0
103.393	118.962	0
103.693	118.962	0
103.992	118.962	0
104.291	118.962	0
104.591	118.962	0
104.89	118.962	0
105.19	118.962	0
105.489	118.962	0
105.788	118.962	0
106.088	118.962	0
106.387	118.962	0
106.687	118.962	0
106.986	118.962	0
107.285	118.962	0
107.585	118.962	0
107.884	118.962	0
108.184	118.962	0
108.483	118.962	0
108.782	118.962	0
109.082	118.962	0
109.381	118.962	0
109.681	118.962	0
109.98	118.962	0
110.279	118.962	0
110.579	118.962	0
110.878	118.962	0
111.178	118.962	0
111.477	118.962	0
111.776	118.962	0
112.076	118.962	0
112.375	118.962	0
112.675	118.962	0
112.974	118.962	0
113.273	118.962	0
113.573	118.962	0
113.872	118.962	0
114.172	118.962	0
114.471	118.962	0
114.77	118.962	0
115.07	118.962	0
115.369	118.962	0
115.669	118.962	0
115.968	118.962	0
116.267	118.962	0
116.567	118.962	0
116.866	118.962	0
117.166	118.962	0
117.465	118.962	0
117.764	118.962	0
118.064	118.962	0
118.363	118.962	0
118.663	118.962	0
118.962	118.962	0
119.261	118.962	0
119.561	118.962	0
119.86	118.962	0
120.16	118.962	0
120.459	118.962	0
120.758	118.962	0
121.058	118.962	0
121.357	118.962	0
121.657	118.962	0
121.956	118.962	0
122.255	118.962	0
122.555	118.962	0
122.854	118.962	0
123.154	118.962	0
123.453	118.962	0
123.752	118.962	0
124.052	118.962	0
124.351	118.962	0
124.651	118.962	0
124.95	118.962	0
125.249	118.962	0
125.549	118.962	0
125.848	118.962	0
126.148	118.962	0
126.447	118.962	0
126.746	118.962	0
127.046	118.962	0
127.345	118.962	0
127.645	118.962	0
127.944	118.962	0
128.243	118.962	0
128.543	118.962	0
128.842	118.962	0
129.142	118.962	0
129.441	118.962	0
129.74	118.962	0
130.04	118.962	0
130.339	118.962	0
130.639	118.962	0
130.938	118.962	0
131.237	118.962	0
131.537	118.962	0
131.836	118.962	0
132.136	118.962	0
132.435	118.962	0
132.734	118.962	0
133.034	118.962	0
133.333	118.962	0
133.633	118.962	0
133.932	118.962	0
134.231	118.962	0
134.531	118.962	0
134.83	118.962	0
135.13	118.962	0
135.429	118.962	0
135.728	118.962	0
136.028	118.962	0
136.327	118.962	0
136.627	118.962	0
136.926	118.962	0
137.225	118.962	0
137.525	118.962	0
137.824	118.962	0
138.124	118.962	0
138.423	118.962	0
138.722	118.962	0
139.022	118.962	0
139.321	118.962	0
139.621	118.962	0
139.92	118.962	0
140.219	118.962	0
140.519	118.962	0
140.818	118.962	0
141.118	118.962	0
141.417	118.962	0
141.716	118.962	0
142.016	118.962	0
142.315	118.962	0
142.615	118.962	0
142.914	118.962	0
143.213	118.962	0
143.513	118.962	0
143.812	118.962	0
144.112	118.962	0
144.411	118.962	0
144.71	118.962	0
145.01	118.962	0
145.309	118.962	0
145.609	118.962	0
145.908	118.962	0
146.207	118.962	0
146.507	118.962	0
146.806	118.962	0
147.106	118.962	0
147.405	118.962	0
147.704	118.962	0
148.004	118.962	0
148.303	118.962	0
148.603	118.962	0
148.902	118.962	0
149.201	118.962	0
149.501	118.962	0
149.8	118.962	0
150.1	118.962	0
150.399	118.962	0
150.699	118.962	0
150.998	118.962	0
151.297	118.962	0
151.597	118.962	0
151.896	118.962	0
152.196	118.962	0
152.495	118.962	0
152.794	118.962	0
153.094	118.962	0
153.393	118.962	0
153.693	118.962	0
153.992	118.962	0
154.291	118.962	0
154.591	118.962	0
154.89	118.962	0
155.19	118.962	0
155.489	118.962	0
155.788	118.962	0
156.088	118.962	0
156.387	118.962	0
156.687	118.962	0
156.986	118.962	0
157.285	118.962	0
157.585	118.962	0
157.884	118.962	0
158.184	118.962	0
158.483	118.962	0
158.782	118.962	0
159.082	118.962	0
159.381	118.962	0
159.681	118.962	0
0.0998	118.663	0
0.399201	118.663	0
0.698602	118.663	0
0.998003	118.663	0
1.2974	118.663	0
1.59681	118.663	0
1.89621	118.663	0
2.19561	118.663	0
2.49501	118.663	0
2.79441	118.663	0
3.09381	118.663	0
3.39321	118.663	0
3.69261	118.663	0
3.99201	118.663	0
4.29141	118.663	0
4.59082	118.663	0
4.89022	118.663	0
5.18962	118.663	0
5.48902	118.663	0
5.78842	118.663	0
6.08782	118.663	0
6.38722	118.663	0
6.68662	118.663	0
6.98602	118.663	0
7.28542	118.663	0
7.58483	118.663	0
7.88423	118.663	0
8.18363	118.663	0
8.48303	118.663	0
8.78243	118.663	0
9.08183	118.663	0
9.38123	118.663	0
9.68063	118.663	0
9.98003	118.663	0
10.2794	118.663	0
10.5788	118.663	0
10.8782	118.663	0
11.1776	118.663	0
11.477	118.663	0
11.7764	118.663	0
12.0758	118.663	0
12.3752	118.663	0
12.6746	118.663	0
12.974	118.663	0
13.2734	118.663	0
13.5728	118.663	0
13.8722	118.663	0
14.1716	118.663	0
14.471	118.663	0
14.7704	118.663	0
15.0698	118.663	0
15.3692	118.663	0
15.6687	118.663	0
15.9681	118.663	0
16.2675	118.663	0
16.5669	118.663	0
16.8663	118.663	0
17.1657	118.663	0
17.4651	118.663	0
17.7645	118.663	0
18.0639	118.663	0
18.3633	118.663	0
18.6627	118.663	0
18.9621	118.663	0
19.2615	118.663	0
19.5609	118.663	0
19.8603	118.663	0
20.1597	118.663	0
20.4591	118.663	0
20.7585	118.663	0
21.0579	118.663	0
21.3573	118.663	0
21.6567	118.663	0
21.9561	118.663	0
22.2555	118.663	0
22.5549	118.663	0
22.8543	118.663	0
23.1537	118.663	0
23.4531	118.663	0
23.7525	118.663	0
24.0519	118.663	0
24.3513	118.663	0
24.6507	118.663	0
24.9501	118.663	0
25.2495	118.663	0
25.5489	118.663	0
25.8483	118.663	0
26.1477	118.663	0
26.4471	118.663	0
26.7465	118.663	0
27.0459	118.663	0
27.3453	118.663	0
27.6447	118.663	0
27.9441	118.663	0
28.2435	118.663	0
28.5429	118.663	0
28.8423	118.663	0
29.1417	118.663	0
29.4411	118.663	0
29.7405	118.663	0
30.0399	118.663	0
30.3393	118.663	0
30.6387	118.663	0
30.9381	118.663	0
31.2375	118.663	0
31.5369	118.663	0
31.8363	118.663	0
32.1357	118.663	0
32.4351	118.663	0
32.7345	118.663	0
33.0339	118.663	0
33.3333	118.663	0
33.6327	118.663	0
33.9321	118.663	0
34.2315	118.663	0
34.5309	118.663	0
34.8303	118.663	0
35.1297	118.663	0
35.4291	118.663	0
35.7285	118.663	0
36.0279	118.663	0
36.3273	118.663	0
36.6267	118.663	0
36.9261	118.663	0
37.2255	118.663	0
37.5249	118.663	0
37.8243	118.663	0
38.1237	118.663	0
38.4231	118.663	0
38.7225	118.663	0
39.0219	118.663	0
39.3213	118.663	0
39.6207	118.663	0
39.9201	118.663	0
40.2195	118.663	0
40.5189	118.663	0
40.8183	118.663	0
41.1177	118.663	0
41.4171	118.663	0
41.7165	118.663	0
42.0159	118.663	0
42.3153	118.663	0
42.6147	118.663	0
42.9141	118.663	0
43.2135	118.663	0
43.5129	118.663	0
43.8123	118.663	0
44.1117	118.663	0
44.4111	118.663	0
44.7105	118.663	0
45.0099	118.663	0
45.3093	118.663	0
45.6087	118.663	0
45.9081	118.663	0
46.2075	118.663	0
46.507	118.663	0
46.8064	118.663	0
47.1058	118.663	0
47.4052	118.663	0
47.7046	118.663	0
48.004	118.663	0
48.3034	118.663	0
48.6028	118.663	0
48.9022	118.663	0
49.2016	118.663	0
49.501	118.663	0
49.8004	118.663	0
50.0998	118.663	0
50.3992	118.663	0
50.6986	118.663	0
50.998	118.663	0
51.2974	118.663	0
51.5968	118.663	0
51.8962	118.663	0
52.1956	118.663	0
52.495	118.663	0
52.7944	118.663	0
53.0938	118.663	0
53.3932	118.663	0
53.6926	118.663	0
53.992	118.663	0
54.2914	118.663	0
54.5908	118.663	0
54.8902	118.663	0
55.1896	118.663	0
55.489	118.663	0
55.7884	118.663	0
56.0878	118.663	0
56.3872	118.663	0
56.6866	118.663	0
56.986	118.663	0
57.2854	118.663	0
57.5848	118.663	0
57.8842	118.663	0
58.1836	118.663	0
58.483	118.663	0
58.7824	118.663	0
59.0818	118.663	0
59.3812	118.663	0
59.6806	118.663	0
59.98	118.663	0
60.2794	118.663	0
60.5788	118.663	0
60.8782	118.663	0
61.1776	118.663	0
61.477	118.663	0
61.7764	118.663	0
62.0758	118.663	0
62.3752	118.663	0
62.6746	118.663	0
62.974	118.663	0
63.2734	118.663	0
63.5728	118.663	0
63.8722	118.663	0
64.1716	118.663	0
64.471	118.663	0
64.7704	118.663	0
65.0698	118.663	0
65.3692	118.663	0
65.6686	118.663	0
65.968	118.663	0
66.2674	118.663	0
66.5668	118.663	0
66.8662	118.663	0
67.1656	118.663	0
67.465	118.663	0
67.7644	118.663	0
68.0638	118.663	0
68.3632	118.663	0
68.6626	118.663	0
68.962	118.663	0
69.2614	118.663	0
69.5608	118.663	0
69.8602	118.663	0
70.1596	118.663	0
70.459	118.663	0
70.7584	118.663	0
71.0578	118.663	0
71.3572	118.663	0
71.6566	118.663	0
71.956	118.663	0
72.2554	118.663	0
72.5548	118.663	0
72.8542	118.663	0
73.1536	118.663	0
73.453	118.663	0
73.7524	118.663	0
74.0518	118.663	0
74.3512	118.663	0
74.6506	118.663	0
74.95	118.663	0
75.2495	118.663	0
75.5489	118.663	0
75.8483	118.663	0
76.1477	118.663	0
76.4471	118.663	0
76.7465	118.663	0
77.0459	118.663	0
77.3453	118.663	0
77.6447	118.663	0
77.9441	118.663	0
78.2435	118.663	0
78.5429	118.663	0
78.8423	118.663	0
79.1417	118.663	0
79.4411	118.663	0
79.7405	118.663	0
80.0399	118.663	0
80.3393	118.663	0
80.6387	118.663	0
80.9381	118.663	0
81.2375	118.663	0
81.5369	118.663	0
81.8363	118.663	0
82.1357	118.663	0
82.4351	118.663	0
82.7345	118.663	0
83.0339	118.663	0
83.3333	118.663	0
83.6327	118.663	0
83.9321	118.663	0
84.2315	118.663	0
84.5309	118.663	0
84.8303	118.663	0
85.1297	118.663	0
85.4291	118.663	0
85.7285	118.663	0
86.0279	118.663	0
86.3273	118.663	0
86.6267	118.663	0
86.9261	118.663	0
87.2255	118.663	0
87.5249	118.663	0
87.8243	118.663	0
88.1237	118.663	0
88.4231	118.663	0
88.7225	118.663	0
89.0219	118.663	0
89.3213	118.663	0
89.6207	118.663	0
89.9201	118.663	0
90.2195	118.663	0
90.5189	118.663	0
90.8183	118.663	0
91.1177	118.663	0
91.4171	118.663	0
91.7165	118.663	0
92.0159	118.663	0
92.3153	118.663	0
92.6147	118.663	0
92.9141	118.663	0
93.2135	118.663	0
93.5129	118.663	0
93.8123	118.663	0
94.1117	118.663	0
94.4111	118.663	0
94.7105	118.663	0
95.0099	118.663	0
95.3093	118.663	0
95.6087	118.663	0
95.9081	118.663	0
96.2075	118.663	0
96.5069	118.663	0
96.8063	118.663	0
97.1057	118.663	0
97.4051	118.663	0
97.7045	118.663	0
98.0039	118.663	0
98.3033	118.663	0
98.6027	118.663	0
98.9021	118.663	0
99.2015	118.663	0
99.5009	118.663	0
99.8003	118.663	0
100.1	118.663	0
100.399	118.663	0
100.699	118.663	0
100.998	118.663	0
101.297	118.663	0
101.597	118.663	0
101.896	118.663	0
102.196	118.663	0
102.495	118.663	0
102.794	118.663	0
103.094	118.663	0
103.393	118.663	0
103.693	118.663	0
103.992	118.663	0
104.291	118.663	0
104.591	118.663	0
104.89	118.663	0
105.19	118.663	0
105.489	118.663	0
105.788	118.663	0
106.088	118.663	0
106.387	118.663	0
106.687	118.663	0
106.986	118.663	0
107.285	118.663	0
107.585	118.663	0
107.884	118.663	0
108.184	118.663	0
108.483	118.663	0
108.782	118.663	0
109.082	118.663	0
109.381	118.663	0
109.681	118.663	0
109.98	118.663	0
110.279	118.663	0
110.579	118.663	0
110.878	118.663	0
111.178	118.663	0
111.477	118.663	0
111.776	118.663	0
112.076	118.663	0
112.375	118.663	0
112.675	118.663	0
112.974	118.663	0
113.273	118.663	0
113.573	118.663	0
113.872	118.663	0
114.172	118.663	0
114.471	118.663	0
114.77	118.663	0
115.07	118.663	0
115.369	118.663	0
115.669	118.663	0
115.968	118.663	0
116.267	118.663	0
116.567	118.663	0
116.866	118.663	0
117.166	118.663	0
117.465	118.663	0
117.764	118.663	0
118.064	118.663	0
118.363	118.663	0
[truncated: 211,603+ more rows]
